# Supplementary material for: Bis(pyridine-3-carboxylic acid-κN)silver(I) perchlorate
Source: Acta Crystallogr Sect E Struct Rep Online. 2009 Jan 8;65(Pt 2):m148. doi: 10.1107/S1600536808044206 (PMC2968163; doi:10.1107/S1600536808044206)
Supplement: Supplementary file 2 [file e-65-0m148-Isup2.hkl]

# 
# h,k,l, Fc-squared, Fo-squared, sigma(Fo-squared) and status flag 
# 
data_I
_shelx_title ' C in P2(1)/c' 
_shelx_refln_list_code          4 
_shelx_F_calc_maximum      246.93 
_exptl_crystal_F_000       896.00 
_reflns_d_resolution_high  0.8347 
 
loop_ 
 _symmetry_equiv_pos_as_xyz 
 'x, y, z' 
 '-x, y+1/2, -z+1/2' 
 '-x, -y, -z' 
 'x, -y-1/2, z-1/2' 
 
_cell_length_a     8.0139 
_cell_length_b    26.3288 
_cell_length_c     7.6891 
_cell_angle_alpha  90.000 
_cell_angle_beta  110.728 
_cell_angle_gamma  90.000 
 
_shelx_F_squared_multiplier     1.000 
 
loop_ 
 _refln_index_h 
 _refln_index_k 
 _refln_index_l 
 _refln_F_squared_calc 
 _refln_F_squared_meas 
 _refln_F_squared_sigma 
 _refln_observed_status 
   1   0   0     8912.12     8019.65    224.07 o 
   2   0   0    17589.73    18026.53    348.85 o 
   3   0   0    13201.95    12891.29    255.53 o 
   4   0   0      105.90      216.18     12.89 o 
   5   0   0    13985.93    13293.76    390.49 o 
   6   0   0      662.51      598.01     45.91 o 
   7   0   0      480.73      495.84     48.68 o 
   8   0   0        0.36        5.08     15.57 o 
   1   1   0     4820.50     4903.22     97.76 o 
   2   1   0     7903.95     9100.59    157.00 o 
   3   1   0     8812.78     7838.61    113.10 o 
   4   1   0      250.51      339.70     14.34 o 
   5   1   0      414.56      420.01     21.48 o 
   6   1   0      138.78      116.40     17.42 o 
   7   1   0     1380.87     1345.75     87.86 o 
   8   1   0       40.40       22.10     12.39 o 
   0   2   0      618.93      512.85     19.92 o 
   1   2   0       25.90       34.98      8.15 o 
   2   2   0     1473.76     1423.72     24.38 o 
   3   2   0      113.13       92.12      5.65 o 
   4   2   0        7.99       12.27      3.40 o 
   5   2   0      723.44      735.65     23.86 o 
   6   2   0      106.08      121.99     17.46 o 
   7   2   0      865.60      817.45     41.48 o 
   8   2   0       12.46       26.63     12.80 o 
   1   3   0      917.94      888.18     19.03 o 
   2   3   0    25171.99    25778.92    350.61 o 
   3   3   0    11218.48    10459.17    148.56 o 
   4   3   0     2795.43     3028.78     51.12 o 
   5   3   0        0.92       -1.67      4.78 o 
   6   3   0       25.07       20.02      9.31 o 
   7   3   0     2703.60     2772.64     85.98 o 
   8   3   0      218.30      215.21     27.05 o 
   0   4   0    45464.15    40796.78   1118.71 o 
   1   4   0     5186.70     5998.61     85.02 o 
   2   4   0     6115.86     6260.42     80.67 o 
   3   4   0        8.29       66.68     12.54 o 
   4   4   0        3.86        6.57      3.19 o 
   5   4   0     9430.28     9144.42    159.69 o 
   6   4   0      912.63      843.16     38.97 o 
   7   4   0      227.82      245.06     54.32 o 
   8   4   0      111.05      110.61     20.73 o 
   1   5   0     1994.58     2122.42     30.07 o 
   2   5   0     2661.75     2954.14     41.55 o 
   3   5   0      566.13      377.17     11.69 o 
   4   5   0        1.34        0.69      3.00 o 
   5   5   0      160.51      166.02     12.65 o 
   6   5   0      281.06      259.27     24.22 o 
   7   5   0      162.23      158.53     21.48 o 
   8   5   0        4.57        9.33     11.46 o 
   0   6   0     8923.93     9286.54    194.29 o 
   1   6   0      247.84      189.09      6.79 o 
   2   6   0     3291.72     3406.29     47.53 o 
   3   6   0     2341.85     2390.90     40.90 o 
   4   6   0      978.39     1067.25     24.06 o 
   5   6   0      899.16      878.47     36.34 o 
   6   6   0      213.32      229.08     35.52 o 
   7   6   0       36.96       29.90     12.80 o 
   8   6   0       26.15       29.22     13.57 o 
   1   7   0      891.22      919.31     18.55 o 
   2   7   0    21224.84    20979.12    298.59 o 
   3   7   0     8420.90     8222.03    107.41 o 
   4   7   0     1254.68     1016.86     21.28 o 
   5   7   0      232.91      200.70     16.19 o 
   6   7   0        1.93        8.07      8.86 o 
   7   7   0     1816.75     1746.41    112.76 o 
   8   7   0      192.94      215.77     27.19 o 
   0   8   0    22553.21    21291.25    594.38 o 
   1   8   0     2635.79     2631.65     42.95 o 
   2   8   0      907.28     1166.84     21.13 o 
   3   8   0     1025.99      990.53     20.02 o 
   4   8   0     2734.90     3039.82     47.49 o 
   5   8   0     3793.01     3720.58     66.03 o 
   6   8   0     1107.41     1153.96     37.51 o 
   7   8   0      203.95      206.64     24.97 o 
   8   8   0        0.03       -3.53     10.96 o 
   1   9   0        7.16       27.60      4.09 o 
   2   9   0     1552.54     1574.78     28.14 o 
   3   9   0      462.85      476.66     13.14 o 
   4   9   0       58.28       71.79      6.59 o 
   5   9   0       14.26       -1.48      4.63 o 
   6   9   0       65.14       41.38     15.11 o 
   7   9   0      284.92      239.14     26.24 o 
   8   9   0       50.61       52.77     16.07 o 
   1  10   0     7027.15     6434.73     95.85 o 
   2  10   0     3617.10     3846.07     55.27 o 
   3  10   0       25.37       60.78      5.80 o 
   4  10   0     2056.77     2103.36     39.34 o 
   5  10   0     1909.05     1850.47     40.51 o 
   6  10   0     1157.15     1119.84     46.85 o 
   7  10   0       52.78       39.60     13.46 o 
   8  10   0        0.36       14.45     12.97 o 
   1  11   0     6022.72     6741.12    101.04 o 
   2  11   0    14549.97    13928.31    176.36 o 
   3  11   0    10687.51    11238.90    145.87 o 
   4  11   0     2360.65     2069.02     36.61 o 
   5  11   0       29.91        2.73      5.19 o 
   6  11   0       12.73       44.28     15.40 o 
   7  11   0      940.84      941.56     46.22 o 
   8  11   0      103.10      111.13     24.01 o 
   0  12   0    29957.47    28693.76    804.34 o 
   1  12   0     2289.30     2880.91     49.72 o 
   2  12   0     1941.15     1871.24     39.43 o 
   3  12   0      664.31      560.07     15.91 o 
   4  12   0      780.03      807.04     20.18 o 
   5  12   0     2860.71     2747.31     83.95 o 
   6  12   0      765.43      673.11     35.65 o 
   7  12   0        3.80        1.75      9.72 o 
   8  12   0        0.38        3.31     10.98 o 
   1  13   0      118.79       95.83      7.92 o 
   2  13   0     1204.06     1268.61     25.16 o 
   3  13   0      142.65      168.75      9.60 o 
   4  13   0     1666.15     1564.68     31.19 o 
   5  13   0       27.86       24.51      8.00 o 
   6  13   0       15.39       27.84     11.65 o 
   7  13   0        5.13        9.24     10.98 o 
   8  13   0        0.10       -3.21     11.45 o 
   0  14   0     3268.32     3211.36    117.94 o 
   1  14   0     9413.36     9115.98    155.17 o 
   2  14   0     1087.37     1062.41     25.37 o 
   3  14   0      213.15      242.80     11.49 o 
   4  14   0     3382.87     3408.66     55.21 o 
   5  14   0     2999.30     2965.24     80.07 o 
   6  14   0     1179.08     1122.81     48.13 o 
   7  14   0      172.86      126.51     25.33 o 
   8  14   0        1.03       -3.71     12.68 o 
   1  15   0     1149.03     1083.12     55.83 o 
   2  15   0     7425.82     7303.17    100.60 o 
   3  15   0     6096.05     6213.03     88.62 o 
   4  15   0     6984.76     6858.04    121.90 o 
   5  15   0        3.75        1.96      6.95 o 
   6  15   0        3.29        1.16     10.00 o 
   7  15   0     1075.53     1135.89     52.01 o 
   0  16   0     5668.59     5298.19    180.87 o 
   1  16   0      195.45      199.76     14.62 o 
   2  16   0      299.36      285.89     14.26 o 
   3  16   0       95.76       94.97     11.94 o 
   4  16   0     1026.43     1053.71     25.52 o 
   5  16   0      266.25      334.93     21.36 o 
   6  16   0        0.24       -0.03      7.74 o 
   7  16   0       63.57       37.93     20.91 o 
   1  17   0     1349.46     1249.19     43.56 o 
   2  17   0     3668.83     3784.69     67.14 o 
   3  17   0     1820.61     1818.47     35.64 o 
   4  17   0     1014.39      936.49     24.29 o 
   5  17   0      270.10      220.19     18.38 o 
   6  17   0      141.63      153.47     17.17 o 
   7  17   0      136.48      118.23     20.85 o 
   0  18   0     6295.81     6870.06    228.62 o 
   1  18   0     2931.48     3180.65     88.93 o 
   2  18   0     1442.18     1348.02     32.90 o 
   3  18   0     3278.50     3249.66     54.58 o 
   4  18   0     1256.60     1255.34     33.44 o 
   5  18   0     1533.89     1524.19     45.60 o 
   6  18   0      205.31      195.51     22.23 o 
   7  18   0      174.39      168.23     24.20 o 
   1  19   0      784.65      728.23     35.87 o 
   2  19   0     3133.51     3530.18     65.61 o 
   3  19   0     1189.20     1060.70     26.45 o 
   4  19   0      567.83      689.96     39.40 o 
   5  19   0      899.34      935.46     65.81 o 
   6  19   0       23.73       12.24      9.05 o 
   7  19   0      221.27      216.25     27.09 o 
   0  20   0       69.24       67.68     20.18 o 
   1  20   0       33.46       19.39     10.08 o 
   2  20   0       89.61       98.07     10.69 o 
   3  20   0        0.00        3.14      5.03 o 
   4  20   0        0.05        2.86      6.95 o 
   5  20   0      350.75      340.64     39.60 o 
   6  20   0       37.90       36.33     11.84 o 
   1  21   0      229.56      223.35     23.90 o 
   2  21   0      158.87      176.98     16.89 o 
   3  21   0      993.96      919.82     35.58 o 
   4  21   0      810.79      885.60     33.77 o 
   5  21   0        0.29       11.81      8.45 o 
   6  21   0       81.44       92.63     26.32 o 
   0  22   0     5870.01     6045.21    216.16 o 
   1  22   0     1554.54     1718.48     63.38 o 
   2  22   0     5936.91     5980.21    129.97 o 
   3  22   0      808.84      795.29     24.66 o 
   4  22   0      456.05      457.33     25.86 o 
   5  22   0     1891.44     1959.95     56.26 o 
   6  22   0      457.34      478.67     29.55 o 
   1  23   0       68.86       76.53     21.97 o 
   2  23   0      527.16      604.69     38.09 o 
   3  23   0     1147.21     1100.02     33.12 o 
   4  23   0      267.04      299.00     32.26 o 
   5  23   0       14.40       40.43     11.99 o 
   6  23   0        5.19       -2.20     11.92 o 
   0  24   0      399.98      470.57     50.20 o 
   1  24   0      406.75      394.35     54.19 o 
   2  24   0       58.30       70.30     17.07 o 
   3  24   0       25.34       29.94      9.06 o 
   4  24   0        2.84       10.74      8.70 o 
   5  24   0      169.01      194.93     55.87 o 
   1  25   0     2891.73     2848.61     92.70 o 
   2  25   0     3929.08     4190.33    120.83 o 
   3  25   0     1867.26     1890.42     71.62 o 
   4  25   0     1332.02     1484.85    100.59 o 
   5  25   0       22.64       33.28     13.89 o 
   0  26   0     2986.63     2952.98    136.54 o 
   1  26   0     1400.22     1487.04     62.99 o 
   2  26   0      742.66      726.10     55.44 o 
   3  26   0      383.67      397.46     34.84 o 
   4  26   0      294.80      242.40     92.58 o 
   5  26   0      716.48      681.65     43.06 o 
   1  27   0        0.89       13.96     12.74 o 
   2  27   0      176.29      215.43     40.73 o 
   3  27   0      119.66      105.50     31.46 o 
   4  27   0      109.27       69.84     18.41 o 
   0  28   0     1484.20     1507.89     93.86 o 
   1  28   0      592.13      687.37     45.89 o 
   2  28   0      123.76      142.19     24.68 o 
   3  28   0      131.92      196.14     28.48 o 
   4  28   0       59.67       38.92     24.87 o 
   1  29   0      746.89      737.73     48.67 o 
   2  29   0     1164.67     1277.63     61.75 o 
   3  29   0      659.58      618.56     45.38 o 
   0  30   0      532.31      550.58     63.52 o 
   1  30   0      332.87      359.96     37.53 o 
   2  30   0       48.36       23.24     15.63 o 
   1  31   0       16.45       11.05     15.34 o 
  -9   1   1      118.47      162.72     25.73 o 
  -8   1   1      176.89      141.49     29.78 o 
  -7   1   1      528.66      591.40     36.00 o 
  -6   1   1       31.09        5.18      8.22 o 
  -5   1   1     2027.40     2057.43     40.00 o 
  -4   1   1      195.64      150.86      8.83 o 
  -3   1   1      869.56      823.32     22.01 o 
  -2   1   1    27709.56    28623.68    388.43 o 
  -1   1   1    14914.49    14368.48    398.24 o 
   0   1   1     5245.94     5923.73    119.15 o 
   1   1   1     2252.83     2582.20     53.13 o 
   2   1   1      217.31      284.85      9.63 o 
   3   1   1     7990.89     7155.32    121.44 o 
   4   1   1     4712.21     4944.51     89.79 o 
   5   1   1      633.78      717.50     33.74 o 
   6   1   1      549.45      462.09     31.80 o 
   7   1   1       16.51       21.47     11.22 o 
   8   1   1      123.93      136.59     22.43 o 
  -9   2   1      389.42      402.70     36.31 o 
  -8   2   1      103.51      118.78     20.38 o 
  -7   2   1       31.28       16.86     10.31 o 
  -6   2   1     3063.47     3185.83     88.03 o 
  -5   2   1     4382.41     4142.20     69.14 o 
  -4   2   1    10955.91    11809.67    169.56 o 
  -3   2   1    25445.12    24859.21    340.85 o 
  -2   2   1      657.37      721.38     19.07 o 
  -1   2   1     1651.28     1839.85     41.36 o 
   0   2   1    22172.84    21799.32    341.71 o 
   1   2   1     8682.04     8246.59    115.27 o 
   2   2   1    24690.26    25426.86    399.82 o 
   3   2   1      254.24      256.82     21.70 o 
   4   2   1      203.99      195.16     16.97 o 
   5   2   1     5500.75     5191.52    126.05 o 
   6   2   1      661.48      631.73     34.46 o 
   7   2   1      547.41      482.93     35.28 o 
   8   2   1        1.49        3.17     11.38 o 
  -9   3   1       41.46       33.65     15.59 o 
  -8   3   1       15.05       34.78     13.51 o 
  -7   3   1     1042.66     1079.60     46.92 o 
  -6   3   1       54.23       26.96      7.67 o 
  -5   3   1     1431.52     1529.10     37.02 o 
  -4   3   1      820.64     1073.04     24.02 o 
  -3   3   1     1545.56     1278.40     25.26 o 
  -2   3   1    17788.34    18921.49    259.38 o 
  -1   3   1     1116.35     1078.70     22.37 o 
   0   3   1     1395.27     1635.72     30.63 o 
   1   3   1      186.24      141.36      4.90 o 
   2   3   1       43.32       64.08      5.70 o 
   3   3   1     8164.08     7893.27    133.93 o 
   4   3   1     4273.04     4580.69     85.05 o 
   5   3   1        6.71        1.52      7.13 o 
   6   3   1      105.38       99.21     17.08 o 
   7   3   1       38.00       27.21     18.14 o 
   8   3   1       41.85       72.97     18.21 o 
  -9   4   1       36.36       33.80     14.82 o 
  -8   4   1       10.43       14.31     11.24 o 
  -7   4   1      382.03      411.94     43.47 o 
  -6   4   1      100.65       91.89     11.21 o 
  -5   4   1      731.76      710.28     20.11 o 
  -4   4   1      309.36      318.86     25.35 o 
  -3   4   1      347.20      286.73     11.66 o 
  -2   4   1       15.50       -0.54      2.12 o 
  -1   4   1     3906.68     3737.10     55.90 o 
   0   4   1      524.46      449.79     12.41 o 
   1   4   1     1724.80     1813.18     26.91 o 
   2   4   1      587.67      597.09     13.21 o 
   3   4   1        6.36       25.02     13.27 o 
   4   4   1      444.01      477.81     23.61 o 
   5   4   1     1002.38     1018.53     41.15 o 
   6   4   1     1895.33     1670.65     60.19 o 
   7   4   1      178.34      200.50     40.37 o 
   8   4   1       52.69       23.75     13.95 o 
  -9   5   1       82.18       76.71     19.17 o 
  -8   5   1      217.65      220.12     43.14 o 
  -7   5   1     1401.66     1442.66     68.37 o 
  -6   5   1     2217.70     2202.12     53.42 o 
  -5   5   1     2670.08     2333.61     58.28 o 
  -4   5   1     1840.24     1476.84     30.45 o 
  -3   5   1     7536.41     8320.92    107.15 o 
  -2   5   1    22316.28    21997.55    301.38 o 
  -1   5   1     5926.98     5809.30     84.47 o 
   0   5   1    12314.69    13050.91    596.86 o 
   1   5   1     3746.65     4304.85     57.27 o 
   2   5   1      972.41      966.71     17.68 o 
   3   5   1    16536.41    15568.75    217.87 o 
   4   5   1     4594.90     4662.46    114.74 o 
   5   5   1      696.95      772.89     35.53 o 
   6   5   1        7.99       -8.96      8.21 o 
   7   5   1      543.27      493.39     36.12 o 
   8   5   1       92.12       91.07     33.15 o 
  -9   6   1      508.85      514.08    118.07 o 
  -8   6   1      289.75      266.13     28.70 o 
  -7   6   1      674.75      612.50     35.60 o 
  -6   6   1        1.28        7.32      6.08 o 
  -5   6   1     1191.50     1030.19     25.53 o 
  -4   6   1     2720.98     2748.23     42.64 o 
  -3   6   1    21024.91    21333.98    293.38 o 
  -2   6   1      929.45      933.45     19.58 o 
  -1   6   1      350.62      280.43     10.32 o 
   0   6   1    31029.21    29559.24    547.80 o 
   1   6   1     3182.45     3056.81     47.74 o 
   2   6   1    10444.10    10586.47    134.30 o 
   3   6   1       43.45       66.27      5.42 o 
   4   6   1        1.74       -2.00      4.45 o 
   5   6   1     4206.69     3542.64    537.09 o 
   6   6   1     1707.75     1687.24    183.87 o 
   7   6   1      897.61      892.79     45.22 o 
   8   6   1        0.31       -4.60     10.31 o 
  -9   7   1       57.92       66.03     18.22 o 
  -8   7   1       43.35       53.46     15.99 o 
  -7   7   1      232.39      212.72     26.98 o 
  -6   7   1       81.10       61.65      9.94 o 
  -5   7   1      214.01      220.30     10.58 o 
  -4   7   1       60.11       69.66      6.01 o 
  -3   7   1       17.83        6.55      2.89 o 
  -2   7   1     4650.05     4994.69     75.72 o 
  -1   7   1      121.17      107.38      7.79 o 
   0   7   1     2411.75     2496.76     47.86 o 
   1   7   1     1364.12     1420.70     26.17 o 
   2   7   1     2993.88     3220.91     46.76 o 
   3   7   1      752.78      661.23     15.70 o 
   4   7   1       28.66       26.34      6.10 o 
   5   7   1       91.04       85.14     11.82 o 
   6   7   1      107.48      115.09     25.23 o 
   7   7   1       34.60       20.80     10.05 o 
   8   7   1        5.00       -2.70     10.23 o 
  -9   8   1      106.15      140.67     25.42 o 
  -8   8   1       70.77       45.85     15.57 o 
  -7   8   1       38.73       42.60     13.44 o 
  -6   8   1      757.62      805.94     29.28 o 
  -5   8   1     1386.60     1361.46     29.21 o 
  -4   8   1     3481.15     3531.83     52.94 o 
  -3   8   1     1188.21     1153.85     21.63 o 
  -2   8   1     3790.02     4226.21     57.90 o 
  -1   8   1      271.54      267.64      9.70 o 
   0   8   1     4269.13     4200.27     63.80 o 
   1   8   1     6747.81     6654.82     97.50 o 
   2   8   1      803.96      713.89     15.89 o 
   3   8   1      451.58      570.26     14.58 o 
   4   8   1       65.34       98.01      9.08 o 
   5   8   1      439.96      460.25     23.52 o 
   6   8   1        0.80       -6.45      6.43 o 
   7   8   1       50.59       87.57     18.49 o 
   8   8   1        1.21        2.49     12.24 o 
  -8   9   1       92.40      150.71     45.45 o 
  -7   9   1     2682.42     2629.18     82.47 o 
  -6   9   1      382.69      420.50     21.69 o 
  -5   9   1     4087.45     3756.78     65.87 o 
  -4   9   1     1021.13      713.77     17.45 o 
  -3   9   1      736.85      864.63     18.16 o 
  -2   9   1    15805.58    14345.13    179.16 o 
  -1   9   1     9219.28     9312.38    154.48 o 
   0   9   1     8787.55     9009.71    129.06 o 
   1   9   1      397.51      573.11     15.08 o 
   2   9   1     4016.06     3809.98     55.19 o 
   3   9   1     6885.85     6359.69     87.31 o 
   4   9   1     3570.47     3465.03     61.95 o 
   5   9   1      762.99      789.50     29.66 o 
   6   9   1       35.68       33.00     10.26 o 
   7   9   1      351.69      318.70     30.78 o 
   8   9   1      249.62      305.41     33.11 o 
  -8  10   1        0.35       -4.11     10.82 o 
  -7  10   1       39.50       48.14     14.57 o 
  -6  10   1      455.32      462.10     26.81 o 
  -5  10   1     1708.02     1737.19     37.89 o 
  -4  10   1     1841.33     1715.57     31.03 o 
  -3  10   1     1993.13     1776.33     38.14 o 
  -2  10   1      467.72      508.70     12.69 o 
  -1  10   1      584.76      749.89     22.42 o 
   0  10   1    23244.19    21149.19    339.85 o 
   1  10   1     4917.49     5373.32     82.09 o 
   2  10   1     8012.47     7590.30    101.24 o 
   3  10   1       78.82       74.55      6.56 o 
   4  10   1      126.06      133.72     10.78 o 
   5  10   1     2538.77     2480.07     60.60 o 
   6  10   1      117.20      122.28     15.50 o 
   7  10   1      575.24      582.30     39.54 o 
   8  10   1        1.22        6.35     12.79 o 
  -8  11   1       18.12       10.07     12.02 o 
  -7  11   1       48.03       27.78     12.23 o 
  -6  11   1       38.06       30.17      8.84 o 
  -5  11   1        1.43        0.15      4.62 o 
  -4  11   1        0.46        4.57      3.58 o 
  -3  11   1       14.67       13.08      3.55 o 
  -2  11   1       18.38        6.54      3.10 o 
  -1  11   1     1963.27     1816.00     72.03 o 
   0  11   1      299.37      477.52     17.60 o 
   1  11   1      737.94      778.82     19.38 o 
   2  11   1      206.60      204.77      9.54 o 
   3  11   1        0.09        2.66      3.31 o 
   4  11   1        2.90        4.11      4.65 o 
   5  11   1        0.35        9.09      7.51 o 
   6  11   1       57.59       63.67     12.13 o 
   7  11   1       17.80       14.53     12.30 o 
  -8  12   1       78.87       60.51     16.92 o 
  -7  12   1       40.51       52.72     15.08 o 
  -6  12   1      772.68      794.17     30.13 o 
  -5  12   1     2980.17     3102.05     58.31 o 
  -4  12   1     4239.73     3965.41     64.67 o 
  -3  12   1     2612.09     2669.38     42.61 o 
  -2  12   1      373.68      402.89     14.60 o 
  -1  12   1     3952.51     4025.84     96.64 o 
   0  12   1    17809.64    18010.42    456.33 o 
   1  12   1     8789.36     8259.31    122.50 o 
   2  12   1     9647.12     9994.89    131.42 o 
   3  12   1      424.30      436.02     14.18 o 
   4  12   1      191.45      224.07     27.70 o 
   5  12   1     1542.20     1537.76     72.95 o 
   6  12   1      300.76      339.31     29.60 o 
   7  12   1     1096.76     1076.01     51.35 o 
  -8  13   1        8.51       16.95     16.33 o 
  -7  13   1     2483.41     2366.71     78.11 o 
  -6  13   1      147.04      187.81     33.46 o 
  -5  13   1     2342.45     2195.89     45.97 o 
  -4  13   1     1493.03     1293.43     33.05 o 
  -3  13   1     2541.08     2839.38     45.96 o 
  -2  13   1    19564.92    18484.92    231.63 o 
  -1  13   1     5034.53     5112.56    180.87 o 
   0  13   1    10124.17    10739.73    183.52 o 
   1  13   1      460.41      415.35     14.41 o 
   2  13   1     3261.88     3084.31     48.90 o 
   3  13   1     7786.34     7538.45    104.08 o 
   4  13   1     4031.55     3987.02     81.74 o 
   5  13   1      934.87      962.74     41.86 o 
   6  13   1       44.19       39.58     13.76 o 
   7  13   1      207.46      230.60     28.02 o 
  -8  14   1       68.82       87.16     43.47 o 
  -7  14   1       10.27        5.76     10.88 o 
  -6  14   1      292.72      287.72     20.65 o 
  -5  14   1      930.53      898.69     26.52 o 
  -4  14   1     1872.22     1984.90     41.91 o 
  -3  14   1      920.61      895.75     20.77 o 
  -2  14   1       23.81       24.34      5.15 o 
  -1  14   1      234.12      319.35     21.46 o 
   0  14   1     1479.41     1096.52     31.67 o 
   1  14   1       72.21       93.15      8.16 o 
   2  14   1     3161.32     3091.04     49.67 o 
   3  14   1      261.48      234.68     13.49 o 
   4  14   1      236.34      287.02     15.82 o 
   5  14   1      569.51      580.04     22.41 o 
   6  14   1        1.03        2.76     10.21 o 
   7  14   1      154.57      118.09     34.20 o 
  -8  15   1       45.10       39.48     25.16 o 
  -7  15   1      348.50      356.97     31.14 o 
  -6  15   1      337.92      359.61     23.31 o 
  -5  15   1      111.73       93.79     10.38 o 
  -4  15   1      520.96      439.53     18.12 o 
  -3  15   1      727.20      771.85     19.55 o 
  -2  15   1      931.61      899.78     27.54 o 
  -1  15   1      131.76       71.45     12.27 o 
   0  15   1     1723.64     1845.92     45.57 o 
   1  15   1       32.91       32.60      5.67 o 
   2  15   1      352.96      407.38     20.05 o 
   3  15   1     1008.61      995.27     38.33 o 
   4  15   1       24.73       37.38      7.85 o 
   5  15   1      129.46      133.97     19.32 o 
   6  15   1        7.87        4.64     10.45 o 
   7  15   1       50.40       51.27     16.42 o 
  -8  16   1      109.42      119.99     28.89 o 
  -7  16   1      249.37      202.90     24.97 o 
  -6  16   1      145.91      135.81     15.65 o 
  -5  16   1     1976.10     2109.57     54.22 o 
  -4  16   1     1074.01      943.28     26.93 o 
  -3  16   1     1865.85     2044.39     37.31 o 
  -2  16   1      601.19      652.14     20.22 o 
  -1  16   1      187.97      242.45     37.24 o 
   0  16   1    12377.67    12431.11    213.76 o 
   1  16   1     4623.53     4227.40     71.93 o 
   2  16   1     7209.34     7422.10    115.84 o 
   3  16   1       62.44       57.83      7.61 o 
   4  16   1      141.78      134.73     23.04 o 
   5  16   1     1939.95     2098.66     48.13 o 
   6  16   1      440.41      375.73     31.83 o 
   7  16   1      582.49      682.63     44.17 o 
  -7  17   1     1131.48     1177.69     52.46 o 
  -6  17   1      239.31      255.28     20.35 o 
  -5  17   1      524.95      549.34     25.57 o 
  -4  17   1       66.97       74.80      9.28 o 
  -3  17   1     1527.25     1447.86     30.11 o 
  -2  17   1    10278.22    10672.60    160.57 o 
  -1  17   1     2277.28     2179.65     67.02 o 
   0  17   1     4050.31     4132.04     85.09 o 
   1  17   1      681.41      694.84     21.48 o 
   2  17   1     1709.52     1748.83     38.61 o 
   3  17   1     2136.15     2144.77     40.68 o 
   4  17   1      193.71      219.68     15.30 o 
   5  17   1      378.76      346.66     22.73 o 
   6  17   1      142.47      132.76     21.40 o 
   7  17   1      105.09      126.01     22.95 o 
  -7  18   1        0.22        1.14     11.25 o 
  -6  18   1       23.23       48.10     11.42 o 
  -5  18   1        3.63       -4.10      6.47 o 
  -4  18   1        2.88       -0.24      5.02 o 
  -3  18   1      529.63      495.14     20.45 o 
  -2  18   1       25.23       34.25     10.57 o 
  -1  18   1       84.90       78.43     18.40 o 
   0  18   1      735.11      695.09     27.17 o 
   1  18   1       53.11       91.24     24.43 o 
   2  18   1      167.83      190.07     13.14 o 
   3  18   1        5.20       20.68      5.98 o 
   4  18   1      354.23      273.01     16.86 o 
   5  18   1      114.12      133.63     16.11 o 
   6  18   1       57.13       21.24     17.18 o 
  -7  19   1      407.78      423.28     50.66 o 
  -6  19   1       57.37       66.59     12.68 o 
  -5  19   1     1035.51     1109.18     43.54 o 
  -4  19   1        0.13        2.67      5.82 o 
  -3  19   1        8.29        3.11      7.97 o 
  -2  19   1     2112.07     2172.26     70.03 o 
  -1  19   1     1756.18     1674.47     90.57 o 
   0  19   1     1728.37     1853.74     93.30 o 
   1  19   1      166.28      200.07     17.03 o 
   2  19   1     3073.42     3118.29     59.83 o 
   3  19   1      666.18      680.44     21.10 o 
   4  19   1      446.69      471.73     21.84 o 
   5  19   1      410.23      420.45     34.56 o 
   6  19   1       24.99       18.68     13.34 o 
  -7  20   1      137.80      126.38     32.85 o 
  -6  20   1      394.58      391.03     32.20 o 
  -5  20   1     3624.99     3384.74     97.99 o 
  -4  20   1     3436.73     3258.02     75.99 o 
  -3  20   1      589.37      533.62     26.56 o 
  -2  20   1      628.57      700.83     36.47 o 
  -1  20   1      270.00      255.98     50.92 o 
   0  20   1     7216.26     7243.13    172.83 o 
   1  20   1     2658.16     2555.42     62.92 o 
   2  20   1     1852.06     1897.07     42.91 o 
   3  20   1        1.78        3.23      5.28 o 
   4  20   1       27.99       24.07      8.78 o 
   5  20   1     1259.44     1289.86     43.52 o 
   6  20   1      316.12      376.03     33.47 o 
  -6  21   1      167.01      138.55     22.27 o 
  -5  21   1      250.05      269.46     61.51 o 
  -4  21   1      265.58      281.28     26.58 o 
  -3  21   1      312.63      259.90     36.18 o 
  -2  21   1      688.01      785.47     40.05 o 
  -1  21   1      252.64      276.19     25.85 o 
   0  21   1     1635.57     1739.75     62.59 o 
   1  21   1        0.84       -2.75      6.20 o 
   2  21   1     2005.92     2092.59     62.15 o 
   3  21   1     1577.68     1461.16     46.28 o 
   4  21   1      781.87      864.88     29.05 o 
   5  21   1      261.01      228.45     21.36 o 
   6  21   1        2.20        0.21     11.47 o 
  -6  22   1        0.75       10.41     24.80 o 
  -5  22   1       13.33       31.28     13.22 o 
  -4  22   1       93.36       69.36     12.44 o 
  -3  22   1      115.03      116.31     23.59 o 
  -2  22   1       49.72       35.15     16.39 o 
  -1  22   1       36.04       45.22     13.85 o 
   0  22   1       39.37       71.15     15.47 o 
   1  22   1      230.77      200.59     31.22 o 
   2  22   1      442.15      522.14     24.24 o 
   3  22   1      159.32      162.74     12.99 o 
   4  22   1      110.74      100.12     14.56 o 
   5  22   1      101.44       82.12     18.77 o 
  -6  23   1      421.92      398.10     41.06 o 
  -5  23   1      357.57      382.83     32.58 o 
  -4  23   1      106.15      112.15     15.59 o 
  -3  23   1     1519.32     1332.37     55.98 o 
  -2  23   1     3609.78     3746.30    108.96 o 
  -1  23   1     1393.46     1355.41    115.53 o 
   0  23   1     1493.93     1495.71     59.56 o 
   1  23   1      142.17      201.30     19.58 o 
   2  23   1     1019.23     1023.00     37.55 o 
   3  23   1     1276.77     1314.00     36.65 o 
   4  23   1     1167.67     1337.74     73.55 o 
   5  23   1      419.10      391.05     27.15 o 
  -6  24   1      163.04      227.95     71.30 o 
  -5  24   1     1165.23     1110.85     56.07 o 
  -4  24   1     1517.61     1553.98     56.25 o 
  -3  24   1      961.17      855.67     53.20 o 
  -2  24   1      923.02     1055.43     50.18 o 
  -1  24   1      118.74      175.39     47.59 o 
   0  24   1     4335.06     4081.71    117.26 o 
   1  24   1     2597.48     2675.77     87.54 o 
   2  24   1     1803.26     1877.27     55.46 o 
   3  24   1       88.59       73.71     26.95 o 
   4  24   1       12.07        2.17     11.28 o 
   5  24   1      592.71      630.32     53.20 o 
  -5  25   1      157.78      136.53     22.30 o 
  -4  25   1      195.55      184.97     19.96 o 
  -3  25   1       85.59       83.82     30.87 o 
  -2  25   1      562.02      501.95     37.59 o 
  -1  25   1      207.33      235.54     47.46 o 
   0  25   1      418.66      445.27     45.91 o 
   1  25   1       20.77        3.06     11.60 o 
   2  25   1      455.21      436.81     27.64 o 
   3  25   1      152.74      158.56     18.72 o 
   4  25   1       95.19      128.20     39.54 o 
   5  25   1      214.60      199.94     26.94 o 
  -5  26   1       79.43       66.25     17.95 o 
  -4  26   1      413.54      446.73     36.54 o 
  -3  26   1      638.98      656.07     43.46 o 
  -2  26   1       39.88       55.55     17.17 o 
  -1  26   1      191.42      237.92     28.80 o 
   0  26   1      369.00      441.48     36.59 o 
   1  26   1      133.62      195.20     59.00 o 
   2  26   1      131.16      177.60     21.54 o 
   3  26   1      153.89      135.81     17.96 o 
   4  26   1      125.40      148.26     24.23 o 
  -4  27   1       37.93       30.54     15.36 o 
  -3  27   1     1036.34     1051.68     54.05 o 
  -2  27   1     3267.73     3431.16    109.01 o 
  -1  27   1     1464.87     1654.71     69.05 o 
   0  27   1     1222.30     1327.97     61.06 o 
   1  27   1        3.91       -0.51     10.88 o 
   2  27   1      608.01      678.21     35.48 o 
   3  27   1     1536.54     1494.70     62.93 o 
   4  27   1      646.96      594.20     42.02 o 
  -4  28   1      312.40      289.74     41.19 o 
  -3  28   1      556.39      577.79     43.42 o 
  -2  28   1        0.54       -1.26     12.62 o 
  -1  28   1       69.34       96.45     48.15 o 
   0  28   1     1995.17     1929.38     88.82 o 
   1  28   1      540.53      506.09     40.88 o 
   2  28   1     1018.88     1008.18     41.75 o 
   3  28   1       50.45       58.33     18.14 o 
  -3  29   1        0.02        0.21     17.88 o 
  -2  29   1       76.44       74.75     20.10 o 
  -1  29   1        3.55        7.32     15.35 o 
   0  29   1      213.07      248.94     39.71 o 
   1  29   1        3.97       27.92     15.19 o 
   2  29   1       26.99       17.53     14.56 o 
   3  29   1        8.62       -9.43     18.01 o 
  -2  30   1      124.86      129.50     24.48 o 
  -1  30   1      154.33      166.91     27.85 o 
   0  30   1      412.41      382.50     44.95 o 
   1  30   1      537.99      552.96     44.49 o 
   2  30   1      377.75      362.01     37.87 o 
  -1  31   1      461.82      546.45     49.21 o 
   0  31   1      311.78      310.69     37.59 o 
  -9   0   2     1012.20     1231.38     80.80 o 
  -8   0   2       22.23       53.96     20.78 o 
  -7   0   2      875.65     1157.83     67.74 o 
  -6   0   2      191.07      332.76     24.93 o 
  -5   0   2     3996.58     3458.07     85.43 o 
  -4   0   2     6231.81     6144.13    133.19 o 
  -3   0   2     9137.72     9983.74    202.24 o 
  -2   0   2    18830.72    18958.26    368.27 o 
  -1   0   2     1866.93     1793.85     42.22 o 
   0   0   2     9540.38     8542.92    242.94 o 
   1   0   2    10823.02    11591.74    228.13 o 
   2   0   2    22950.25    23073.26    447.02 o 
   3   0   2     5818.09     5760.06    182.25 o 
   4   0   2      358.54      358.37     33.64 o 
   5   0   2      542.32      429.61     41.56 o 
   6   0   2      374.55      419.91     45.38 o 
   7   0   2     2013.30     1701.62     93.86 o 
   8   0   2       21.49       19.19     19.39 o 
  -9   1   2        0.04       -0.85     12.19 o 
  -8   1   2       67.87       77.53     17.04 o 
  -7   1   2      341.90      427.20     30.20 o 
  -6   1   2      307.32      297.99     15.46 o 
  -5   1   2     6084.00     6047.40     95.72 o 
  -4   1   2       40.06       39.60      5.43 o 
  -3   1   2      337.09      331.97     11.13 o 
  -2   1   2    15375.98    15685.89    244.72 o 
  -1   1   2       97.03       65.06      4.41 o 
   0   1   2    60974.57    65065.34    873.95 o 
   1   1   2     1278.43     1348.71     23.74 o 
   2   1   2      128.85      122.36      5.14 o 
   3   1   2     5327.52     5254.83    116.57 o 
   4   1   2      174.57      171.34     27.18 o 
   5   1   2     1532.28     1550.13     55.31 o 
   6   1   2       69.52       66.21     15.48 o 
   7   1   2        4.49        0.13     10.29 o 
   8   1   2       27.75       13.29     13.63 o 
  -9   2   2       13.73        7.30     12.36 o 
  -8   2   2       15.03       15.00     10.93 o 
  -7   2   2      136.22      143.72     20.02 o 
  -6   2   2       12.47       20.09      6.34 o 
  -5   2   2        0.08       -6.08      4.05 o 
  -4   2   2     1780.04     1725.08     39.63 o 
  -3   2   2     1160.34     1380.41     27.02 o 
  -2   2   2       18.45        4.33      2.17 o 
  -1   2   2    28564.59    29092.84   1143.28 o 
   0   2   2    35618.43    37861.25    511.27 o 
   1   2   2     2281.86     2588.64     40.96 o 
   2   2   2       17.75        6.81      3.37 o 
   3   2   2      260.53      274.86     19.61 o 
   4   2   2       29.32       14.36      7.58 o 
   5   2   2       51.13       57.51     13.27 o 
   6   2   2       12.55       -6.49      7.89 o 
   7   2   2      204.62      224.73     37.60 o 
   8   2   2       47.01       49.95     16.68 o 
  -9   3   2        3.09      -14.77      9.85 o 
  -8   3   2       12.26        9.19     17.78 o 
  -7   3   2     3717.94     3959.25    107.21 o 
  -6   3   2      775.31      789.39     23.52 o 
  -5   3   2     9028.24     8613.46    130.60 o 
  -4   3   2      129.47      139.87     10.10 o 
  -3   3   2      305.56      466.35     14.64 o 
  -2   3   2    18337.53    17509.56    215.02 o 
   0   3   2    37133.91    37346.14    585.65 o 
   1   3   2     1135.17     1177.08     20.12 o 
   2   3   2      257.33      268.58      7.91 o 
   3   3   2     5597.62     5329.84    103.22 o 
   4   3   2      488.24      410.96     26.98 o 
   5   3   2     3211.14     3161.02    102.11 o 
   6   3   2        4.60        3.20     10.85 o 
   7   3   2       23.48       31.66     13.48 o 
  -9   4   2      342.32      400.86     37.80 o 
  -8   4   2      207.45      194.74     71.96 o 
  -7   4   2     4862.34     5286.15    162.37 o 
  -6   4   2       12.34        2.41      4.89 o 
  -5   4   2     1514.15     1342.19     30.93 o 
  -4   4   2     9295.59     9402.16    138.51 o 
  -3   4   2     5103.21     5278.85     80.59 o 
  -2   4   2    14316.81    13793.16    192.78 o 
  -1   4   2        0.45        1.30      3.21 o 
   0   4   2     5180.85     4295.90     75.40 o 
   1   4   2     1923.45     2029.96     31.03 o 
   2   4   2    16780.89    17049.86    236.66 o 
   3   4   2     1978.43     1842.26     40.78 o 
   4   4   2      528.02      569.82     65.70 o 
   5   4   2      496.76      463.97     30.67 o 
   6   4   2       70.64       36.04     12.78 o 
   7   4   2      769.89      749.49    124.31 o 
  -9   5   2       16.29       14.71     13.31 o 
  -8   5   2       16.39       20.75     12.38 o 
  -7   5   2        0.37        9.22     10.58 o 
  -6   5   2      285.22      297.67     15.26 o 
  -5   5   2     1617.59     1662.43     35.68 o 
  -4   5   2      602.64      564.41     17.07 o 
  -3   5   2     3144.23     3055.35     50.91 o 
  -2   5   2        8.63        3.92      2.91 o 
  -1   5   2        8.28       -1.31      3.35 o 
   0   5   2      982.61     1037.80     24.70 o 
   1   5   2     3567.57     3577.95     50.22 o 
   2   5   2     1143.85     1282.93     22.66 o 
   3   5   2       18.32        4.59      4.30 o 
   4   5   2        0.93       -0.58      6.06 o 
   5   5   2      292.92      301.73     25.82 o 
   6   5   2      329.05      370.09     30.47 o 
   7   5   2        2.91       11.43     11.38 o 
  -9   6   2      187.61      182.10     26.89 o 
  -8   6   2      162.13      215.03     45.48 o 
  -7   6   2      450.81      484.07     25.28 o 
  -6   6   2        1.95        9.66      5.77 o 
  -5   6   2       27.03       17.82      5.45 o 
  -4   6   2       13.77        4.02      4.65 o 
  -3   6   2      240.96      357.90     19.70 o 
  -2   6   2     2266.25     2102.29     44.48 o 
  -1   6   2      422.69      398.28     12.30 o 
   0   6   2      405.59      271.98     14.06 o 
   1   6   2      762.12      967.11     20.22 o 
   2   6   2     5227.67     4977.53     81.70 o 
   3   6   2     2601.79     2753.20     50.53 o 
   4   6   2      247.06      308.71     28.66 o 
   5   6   2      246.85      285.49     24.98 o 
   6   6   2      109.86       94.64     17.51 o 
   7   6   2      110.55      126.79     17.76 o 
  -9   7   2       23.60       11.04     14.15 o 
  -8   7   2       19.42       31.02     13.11 o 
  -7   7   2      655.82      652.80     39.36 o 
  -6   7   2      389.30      450.79     18.38 o 
  -5   7   2     5792.29     5008.11     82.78 o 
  -4   7   2     2563.16     3295.76     57.18 o 
  -3   7   2      147.12       79.83      6.86 o 
  -2   7   2     8591.66     6982.93    119.38 o 
  -1   7   2     4250.78     4849.37     87.12 o 
   0   7   2    16242.58    15616.55    253.61 o 
   1   7   2     1204.17     1167.29     30.11 o 
   2   7   2       19.18       14.02      3.42 o 
   3   7   2     2715.49     2515.01     47.30 o 
   4   7   2     1335.35     1313.45     38.79 o 
   5   7   2     2875.70     2777.96     67.34 o 
   6   7   2      248.24      244.75     21.24 o 
   7   7   2       72.90       75.42     14.47 o 
  -9   8   2      363.85      308.94     32.91 o 
  -8   8   2       86.46       79.75     24.27 o 
  -7   8   2     1215.17     1318.53     49.80 o 
  -6   8   2      877.84      918.83     32.28 o 
  -5   8   2      429.90      402.14     16.22 o 
  -4   8   2     2554.56     2156.38     41.58 o 
  -3   8   2     1283.08     1370.26     28.86 o 
  -2   8   2    10220.26    10087.53    146.49 o 
  -1   8   2        1.69       -0.39      3.41 o 
   0   8   2     5621.19     4554.15     83.10 o 
   1   8   2     2706.80     3070.15     50.46 o 
   2   8   2    13099.00    12845.46    165.63 o 
   3   8   2     1820.30     1741.91     36.66 o 
   4   8   2      271.66      340.14     25.15 o 
   5   8   2     2004.67     2059.17     66.32 o 
   6   8   2      127.62      154.81     17.89 o 
   7   8   2      742.16      689.55     65.89 o 
  -9   9   2        0.24        8.72     12.75 o 
  -8   9   2        0.63       -0.47     10.58 o 
  -7   9   2        0.63       -6.79      6.79 o 
  -6   9   2       12.66       14.76      6.27 o 
  -5   9   2      157.28      168.54     11.87 o 
  -4   9   2       15.78        8.90      5.59 o 
  -3   9   2     1146.63     1058.53     24.34 o 
  -2   9   2      360.09      370.54     10.89 o 
  -1   9   2      396.56      407.39     16.16 o 
   0   9   2      492.87      560.77     14.42 o 
   1   9   2      946.79     1010.78     22.24 o 
   2   9   2     1819.58     1955.48     34.26 o 
   3   9   2      340.06      380.46     15.68 o 
   4   9   2       39.74       20.51      7.56 o 
   5   9   2       14.91        9.35      8.34 o 
   6   9   2       28.10       27.40     10.48 o 
   7   9   2       22.82        2.81      9.17 o 
  -9  10   2      354.31      360.41     35.12 o 
  -8  10   2       37.66       45.93     14.82 o 
  -7  10   2       97.13       90.91     13.78 o 
  -6  10   2       10.25        6.10      5.44 o 
  -5  10   2      314.79      439.51     17.02 o 
  -4  10   2     2192.40     1755.06     36.71 o 
  -3  10   2     7589.76     8282.94    144.72 o 
  -2  10   2     6225.77     6274.74     85.07 o 
  -1  10   2     2834.53     2956.91     60.12 o 
   0  10   2      428.73      218.28      9.08 o 
   1  10   2     1402.78     1529.37     34.62 o 
   2  10   2     1641.84     1436.84     27.23 o 
   3  10   2     1574.61     1328.97     31.30 o 
   4  10   2      442.27      535.08     28.99 o 
   5  10   2        0.67        6.69      7.37 o 
   6  10   2      254.14      240.30     21.98 o 
   7  10   2      330.84      336.33     36.23 o 
  -8  11   2      179.58      215.58     42.84 o 
  -7  11   2      645.69      580.61     33.89 o 
  -6  11   2     2105.35     2273.91     48.27 o 
  -5  11   2     3572.70     3153.69     58.96 o 
  -4  11   2      573.31      703.84     21.15 o 
  -3  11   2      748.33      975.73     24.02 o 
  -2  11   2    12039.72    10939.83    141.69 o 
  -1  11   2     9702.40    10773.86    183.31 o 
   0  11   2    20166.09    19718.39    274.29 o 
   1  11   2     1396.74     1373.19     28.72 o 
   2  11   2        9.86        7.56      3.72 o 
   3  11   2     4626.69     4604.22     78.05 o 
   4  11   2     2883.95     2843.53     55.95 o 
   5  11   2     2206.46     2273.43     82.76 o 
   6  11   2      489.11      464.41     28.62 o 
   7  11   2       18.82       11.14     27.04 o 
  -8  12   2        3.25       -3.18     11.58 o 
  -7  12   2      573.73      622.98     30.11 o 
  -6  12   2      152.83      152.09     15.23 o 
  -5  12   2      828.42      876.24     25.62 o 
  -4  12   2     2469.32     2375.63     46.67 o 
  -3  12   2     4252.13     4554.71    104.94 o 
  -2  12   2     3030.61     2982.29     51.74 o 
  -1  12   2      457.86      393.08     26.29 o 
   0  12   2      866.05      728.71     18.48 o 
   1  12   2     1104.98     1213.45     30.18 o 
   2  12   2     2292.76     2033.30     38.97 o 
   3  12   2      782.37      795.39     23.65 o 
   4  12   2       97.87      116.57     14.17 o 
   5  12   2      256.92      281.72     21.57 o 
   6  12   2       22.54       24.83     10.64 o 
   7  12   2      223.32      210.67     28.50 o 
  -8  13   2        2.18      -11.19     10.67 o 
  -7  13   2       38.37       19.73      9.35 o 
  -6  13   2      332.69      357.97     30.63 o 
  -5  13   2      135.90      162.00     12.47 o 
  -4  13   2     1074.66     1128.73     28.71 o 
  -3  13   2        3.65        7.82      4.12 o 
  -2  13   2      214.36      237.78     21.50 o 
  -1  13   2     4588.61     4533.28     88.29 o 
   0  13   2      345.08      359.94     17.57 o 
   1  13   2       28.35        6.42      4.13 o 
   2  13   2        0.00        3.67      3.81 o 
   3  13   2      453.78      521.16     25.63 o 
   4  13   2      170.04      234.85     24.84 o 
   5  13   2       27.99        7.39     10.57 o 
   6  13   2       94.67       90.13     14.95 o 
   7  13   2       21.95       22.59     16.49 o 
  -8  14   2      345.87      249.47     40.90 o 
  -7  14   2      625.47      655.48     30.45 o 
  -6  14   2      399.45      344.76     21.64 o 
  -5  14   2      683.43      729.88     23.90 o 
  -4  14   2     9861.61     8901.03    407.91 o 
  -3  14   2     5736.13     6202.58    105.83 o 
  -2  14   2     3428.10     3156.21     63.98 o 
  -1  14   2        1.05       13.32      5.80 o 
   0  14   2     2831.46     2704.49     59.77 o 
   1  14   2     5700.11     5997.51     94.50 o 
   2  14   2     6133.20     6326.43     90.07 o 
   3  14   2      758.37      683.69     30.41 o 
   4  14   2      522.40      638.47     25.72 o 
   5  14   2      666.66      677.46     32.56 o 
   6  14   2      364.34      351.39     26.30 o 
   7  14   2      316.73      329.93     34.09 o 
  -8  15   2       62.04       56.33     25.26 o 
  -7  15   2      979.95     1011.46     47.26 o 
  -6  15   2      892.41      859.48     32.55 o 
  -5  15   2     3621.91     3582.43     67.09 o 
  -4  15   2        3.89       -0.35      4.83 o 
  -3  15   2       63.33       32.34      6.93 o 
  -2  15   2     7320.39     7205.28    129.00 o 
  -1  15   2     4482.94     4395.62     88.42 o 
   0  15   2     7602.36     7768.19    204.50 o 
   1  15   2      307.21      281.53     13.38 o 
   2  15   2      107.29      118.31      9.21 o 
   3  15   2     2181.81     2286.91     47.95 o 
   4  15   2      363.72      352.74     18.62 o 
   5  15   2     1129.79     1255.86     42.79 o 
   6  15   2      128.70      118.78     32.53 o 
  -8  16   2        2.89        7.85     19.39 o 
  -7  16   2      222.42      221.06     27.93 o 
  -6  16   2        9.96       20.36     10.80 o 
  -5  16   2        0.24        1.36      6.57 o 
  -4  16   2      564.56      603.52     35.71 o 
  -3  16   2      483.31      508.26     24.93 o 
  -2  16   2      433.63      435.69     27.43 o 
  -1  16   2        0.02        6.03      6.15 o 
   0  16   2      451.77      450.33     21.16 o 
   1  16   2       66.91       84.21      8.48 o 
   2  16   2      154.90      130.82     10.05 o 
   3  16   2        0.51       -3.27      5.17 o 
   4  16   2      339.64      382.54     32.53 o 
   5  16   2        0.47        8.65      8.59 o 
   6  16   2       14.37        2.57     18.60 o 
  -8  17   2       13.22        6.93     17.22 o 
  -7  17   2      145.95      208.04     25.99 o 
  -6  17   2      275.87      270.69     26.48 o 
  -5  17   2       19.18       16.66     13.95 o 
  -4  17   2       44.01       49.13      9.76 o 
  -3  17   2       91.29      102.98     12.60 o 
  -2  17   2      427.97      486.09     30.15 o 
  -1  17   2     3796.85     3701.71     79.79 o 
   0  17   2      466.53      533.48     23.35 o 
   1  17   2      291.62      256.69     17.12 o 
   2  17   2       10.52        5.18      4.68 o 
   3  17   2     1147.39     1140.67     34.49 o 
   4  17   2     2821.57     3076.24     62.82 o 
   5  17   2      382.30      411.65     26.56 o 
   6  17   2       35.69       39.61     15.32 o 
  -7  18   2      353.01      345.13     31.70 o 
  -6  18   2        4.05       -7.59      8.22 o 
  -5  18   2      380.12      339.09     22.31 o 
  -4  18   2     1773.10     1683.79     48.02 o 
  -3  18   2     4135.01     4136.64    100.15 o 
  -2  18   2     4447.50     4685.07    120.62 o 
  -1  18   2      182.06      182.63     16.63 o 
   0  18   2     1587.83     1574.35     44.69 o 
   1  18   2     3162.87     3159.87     71.33 o 
   2  18   2     2683.14     2846.51     50.20 o 
   3  18   2     1009.76      958.88     28.90 o 
   4  18   2     1284.33     1430.04     38.46 o 
   5  18   2      255.75      239.05     21.80 o 
   6  18   2      342.64      379.54     42.84 o 
  -7  19   2      436.28      458.49     39.51 o 
  -6  19   2       32.01       35.01     12.91 o 
  -5  19   2     1648.32     1723.76     50.71 o 
  -4  19   2       21.21       23.12      8.37 o 
  -3  19   2     1554.49     1685.37     48.05 o 
  -2  19   2     1644.21     1658.12     59.29 o 
  -1  19   2     1004.19      915.98     74.67 o 
   0  19   2     4451.18     4846.59    100.33 o 
   1  19   2      297.22      257.20     19.19 o 
   2  19   2     1170.17     1172.65     38.09 o 
   3  19   2     1353.80     1409.91     44.03 o 
   4  19   2      355.00      385.56     20.89 o 
   5  19   2      952.67      894.67     79.98 o 
   6  19   2       10.07       11.27     13.81 o 
  -7  20   2       11.89       24.57     13.63 o 
  -6  20   2       77.54       87.24     43.24 o 
  -5  20   2        6.01        9.79      8.27 o 
  -4  20   2       34.84       30.26     10.56 o 
  -3  20   2      406.01      464.67     32.25 o 
  -2  20   2       15.75       19.67     10.23 o 
  -1  20   2       42.60       36.73     22.13 o 
   0  20   2      144.62      154.25     15.94 o 
   1  20   2       82.21       58.45     11.39 o 
   2  20   2      594.82      641.17     28.00 o 
   3  20   2       18.25       22.02     12.06 o 
   4  20   2        0.46        2.54      8.22 o 
   5  20   2      247.37      202.66     25.97 o 
  -7  21   2      158.63      131.78     37.80 o 
  -6  21   2      890.98      845.30     64.38 o 
  -5  21   2     1144.08     1202.98     42.08 o 
  -4  21   2       48.01       46.35     15.31 o 
  -3  21   2      259.41      235.13     25.58 o 
  -2  21   2     2808.39     2729.59     85.70 o 
  -1  21   2     2002.67     1852.59    199.07 o 
   0  21   2     2140.30     2160.28     58.08 o 
   1  21   2       18.08       16.09      9.62 o 
   2  21   2      613.60      590.31     28.70 o 
   3  21   2      555.54      498.68     27.68 o 
   4  21   2      377.14      402.36     26.29 o 
   5  21   2      193.93      230.40     40.96 o 
  -6  22   2       84.18       78.33     17.88 o 
  -5  22   2      257.06      237.50     25.77 o 
  -4  22   2     1630.01     1661.20     51.13 o 
  -3  22   2     2666.95     2636.82     85.57 o 
  -2  22   2      660.14      697.35     38.85 o 
  -1  22   2       52.44       68.74     18.60 o 
   0  22   2      651.71      673.77     30.40 o 
   1  22   2     2276.19     2231.42     60.47 o 
   2  22   2     1971.39     1954.48     70.47 o 
   3  22   2     1130.47     1088.69     40.02 o 
   4  22   2      300.36      334.19     25.10 o 
   5  22   2      256.17      293.66     46.11 o 
  -6  23   2      184.75      129.52     22.33 o 
  -5  23   2      373.23      383.37     26.39 o 
  -4  23   2       17.83        9.90      9.27 o 
  -3  23   2       15.56       16.82     11.90 o 
  -2  23   2     4383.03     4472.26    170.35 o 
  -1  23   2     1075.58     1025.61     49.03 o 
   0  23   2      613.87      599.51     30.06 o 
   1  23   2      831.59      677.05     31.72 o 
   2  23   2        1.63        0.69      8.75 o 
   3  23   2      736.97      715.08     33.30 o 
   4  23   2      225.11      298.39     35.10 o 
   5  23   2      270.77      225.72     41.23 o 
  -6  24   2       18.85       13.84     12.63 o 
  -5  24   2        0.04        3.57      9.25 o 
  -4  24   2      379.57      429.79     38.52 o 
  -3  24   2       50.78       48.30     15.60 o 
  -2  24   2       25.48       42.49     13.83 o 
  -1  24   2      165.74      153.78     22.97 o 
   0  24   2       14.07       14.23      9.47 o 
   1  24   2      803.22      860.52     35.99 o 
   2  24   2      886.50      928.74     37.68 o 
   3  24   2       55.38       45.26     12.22 o 
   4  24   2       18.76       -0.70      9.60 o 
  -5  25   2     1168.43     1212.85     45.58 o 
  -4  25   2       13.26        7.51     11.91 o 
  -3  25   2       43.71       64.81     16.77 o 
  -2  25   2     1765.87     1631.24     96.11 o 
  -1  25   2     2463.56     2451.26     85.37 o 
   0  25   2     2835.23     2929.93     95.29 o 
   1  25   2      455.11      490.38     29.76 o 
   2  25   2      169.18      146.27     17.93 o 
   3  25   2      701.42      690.41     41.02 o 
   4  25   2      325.43      385.40     35.59 o 
  -5  26   2       42.73       38.88     15.31 o 
  -4  26   2     1460.56     1373.27     61.90 o 
  -3  26   2     1617.38     1492.20     64.40 o 
  -2  26   2     1017.07     1044.41     52.52 o 
  -1  26   2       55.88       60.33     17.85 o 
   0  26   2      623.07      648.27     43.21 o 
   1  26   2     1772.32     1763.27     56.10 o 
   2  26   2     1580.72     1696.50     54.11 o 
   3  26   2      251.13      272.13     24.96 o 
  -4  27   2       17.27       17.95     14.68 o 
  -3  27   2       48.13       14.43     14.09 o 
  -2  27   2       10.63       24.75     18.96 o 
  -1  27   2       60.89       19.01     13.67 o 
   0  27   2       99.12      102.70     21.86 o 
   1  27   2       51.98       26.65     12.21 o 
   2  27   2       67.02       76.67     15.03 o 
   3  27   2        0.60       -3.18      9.81 o 
  -4  28   2      340.64      345.87     36.10 o 
  -3  28   2      327.40      380.85     37.23 o 
  -2  28   2       83.86      105.53     22.31 o 
  -1  28   2       37.27       39.11     16.25 o 
   0  28   2       71.23       68.37     19.17 o 
   1  28   2      790.39      907.25     40.87 o 
   2  28   2      658.13      606.35     49.28 o 
  -3  29   2        1.17        3.11     13.67 o 
  -2  29   2      711.28      670.08    103.66 o 
  -1  29   2     1189.14     1373.31     65.40 o 
   0  29   2     1301.87     1238.37     87.00 o 
   1  29   2      251.32      275.69     36.38 o 
   2  29   2        0.46       -7.50     10.53 o 
  -2  30   2      267.28      275.31     57.29 o 
  -1  30   2       37.31       15.38     15.73 o 
   0  30   2       45.75       31.62     16.83 o 
   1  30   2      293.27      316.41     36.81 o 
  -9   1   3      120.63      120.79     22.38 o 
  -8   1   3        6.11        6.28     11.11 o 
  -7   1   3        0.38       -5.97      5.83 o 
  -6   1   3     1809.00     1902.81     41.49 o 
  -5   1   3     2346.21     2169.47     43.14 o 
  -4   1   3     4821.20     4622.29     86.98 o 
  -3   1   3     2415.96     3010.02     48.52 o 
  -2   1   3      386.83      501.29     10.49 o 
  -1   1   3    11795.93    12856.67    180.72 o 
   0   1   3     5455.18     4751.23     72.54 o 
   1   1   3     2185.48     2580.32     42.96 o 
   2   1   3     2635.28     2574.19     43.21 o 
   3   1   3      210.33      200.71     51.48 o 
   4   1   3       33.41       37.54     10.65 o 
   5   1   3     1986.98     1941.65     84.63 o 
   6   1   3      694.43      750.21     41.31 o 
   7   1   3      156.22      198.61     27.34 o 
  -9   2   3      313.20      372.17     34.39 o 
  -8   2   3      445.46      397.69     87.27 o 
  -7   2   3     3153.79     3704.99     69.88 o 
  -6   2   3       17.85       70.79      8.97 o 
  -5   2   3      665.63      826.73     40.72 o 
  -4   2   3     5612.57     5471.37     86.09 o 
  -3   2   3     2943.86     3323.50     51.95 o 
  -2   2   3    23676.64    22012.14    245.26 o 
  -1   2   3    19981.65    20928.31    335.19 o 
   0   2   3        1.54       -4.70      3.13 o 
   1   2   3     1625.29     1817.16     32.57 o 
   2   2   3     3938.35     3581.74     57.06 o 
   3   2   3     1894.09     1744.69     53.85 o 
   4   2   3     2957.95     3139.78     86.75 o 
   5   2   3      102.68       79.04     15.50 o 
   6   2   3      165.17      180.53     24.40 o 
   7   2   3      271.83      249.53     30.02 o 
  -9   3   3       75.30       83.81     27.14 o 
  -8   3   3       20.98       16.28     11.82 o 
  -7   3   3      416.60      359.52     18.39 o 
  -6   3   3     1977.86     2255.89     46.88 o 
  -5   3   3      392.98      285.16     14.06 o 
  -4   3   3      514.71      451.95     15.23 o 
  -3   3   3      204.49      309.08      9.95 o 
  -2   3   3      375.60      341.23      8.26 o 
  -1   3   3     5218.13     5069.91     90.47 o 
   0   3   3     2832.78     2995.27     48.95 o 
   1   3   3     1165.90     1155.83     21.70 o 
   2   3   3      984.08      999.05     21.15 o 
   3   3   3      451.77      485.55     40.96 o 
   4   3   3       20.40       38.49     14.25 o 
   5   3   3      363.15      304.22     27.06 o 
   6   3   3       57.65       39.86     14.09 o 
   7   3   3       18.06       25.83     14.17 o 
  -9   4   3        0.17        4.55     12.84 o 
  -8   4   3        7.86        8.37     16.99 o 
  -7   4   3      158.32      177.74     14.05 o 
  -6   4   3       17.80        9.00      5.84 o 
  -5   4   3      145.58      188.51     11.86 o 
  -4   4   3      616.30      475.54     16.69 o 
  -3   4   3     1167.65     1489.91     32.05 o 
  -2   4   3      114.76       40.79      4.84 o 
  -1   4   3       17.23       24.97      5.51 o 
   0   4   3      586.02      713.84     18.13 o 
   1   4   3     1265.48     1482.17     26.15 o 
   2   4   3      815.19      760.98     16.74 o 
   3   4   3     1278.60     1340.09     45.86 o 
   4   4   3       87.77       68.42     16.62 o 
   5   4   3       29.20       43.39     13.32 o 
   6   4   3       70.68       46.03     14.14 o 
   7   4   3       19.65       14.34     12.51 o 
  -9   5   3      523.70      469.04     37.98 o 
  -8   5   3       52.06       57.89     14.98 o 
  -7   5   3       21.19       43.01      8.95 o 
  -6   5   3     1188.31     1344.79     33.39 o 
  -5   5   3     3640.34     3394.03     60.79 o 
  -4   5   3     2010.07     1912.15     42.25 o 
  -3   5   3     2825.64     3113.70     46.54 o 
  -2   5   3     1629.29     1375.54     45.58 o 
  -1   5   3      570.67      834.28     23.67 o 
   0   5   3    10200.63     8093.44    117.72 o 
   1   5   3     3142.85     3654.95     60.39 o 
   2   5   3     2026.98     1919.83     35.16 o 
   3   5   3     2366.77     2640.77     60.66 o 
   4   5   3      394.00      316.76     24.83 o 
   5   5   3     1462.68     1415.31     90.04 o 
   6   5   3      640.46      724.37     41.94 o 
   7   5   3      162.06      113.38     17.85 o 
  -9   6   3      346.46      385.26    100.46 o 
  -8   6   3      183.57      209.22     24.97 o 
  -7   6   3     1769.88     1777.91     42.54 o 
  -6   6   3       54.96       56.00      8.32 o 
  -5   6   3      621.48      626.33     20.18 o 
  -4   6   3     4307.84     3928.97     66.08 o 
  -3   6   3     2702.23     3197.09     47.92 o 
  -2   6   3    11792.50     9858.94    655.49 o 
  -1   6   3     1118.31     1196.57     30.29 o 
   0   6   3       22.25       29.20      5.34 o 
   1   6   3     3306.48     3362.69     50.13 o 
   2   6   3      978.69      899.54     34.99 o 
   3   6   3     2382.84     2345.50     56.01 o 
   4   6   3     2214.08     2279.63     77.63 o 
   5   6   3      488.51      454.21     27.10 o 
   6   6   3        5.17        1.26      8.33 o 
   7   6   3      151.20      139.76     18.72 o 
  -9   7   3       50.64       80.55     25.99 o 
  -8   7   3        1.33       17.93     16.56 o 
  -7   7   3       25.63       12.23      7.17 o 
  -6   7   3       10.46       16.71      6.28 o 
  -5   7   3       95.61       88.04      9.07 o 
  -4   7   3      311.99      343.14     21.01 o 
  -3   7   3     1697.76     1823.10     49.21 o 
  -2   7   3       96.32      103.52      9.71 o 
  -1   7   3      603.50      504.43     18.16 o 
   0   7   3     1769.20     1964.53     35.42 o 
   1   7   3        0.20        4.06      3.43 o 
   2   7   3      527.22      592.53     15.24 o 
   3   7   3       10.22       11.69      5.20 o 
   4   7   3       27.37       26.98      8.98 o 
   5   7   3      298.70      271.02     21.73 o 
   6   7   3       76.11       72.82     13.78 o 
   7   7   3       43.31       31.19     12.21 o 
  -9   8   3      124.36       85.18     19.99 o 
  -8   8   3      295.12      302.74     41.69 o 
  -7   8   3     1527.90     1373.78     36.40 o 
  -6   8   3      338.04      405.71     18.66 o 
  -5   8   3      868.85      817.68     23.87 o 
  -4   8   3     2107.71     1785.27     36.73 o 
  -3   8   3     3169.07     3733.37     55.13 o 
  -2   8   3     5311.20     4548.10     86.05 o 
  -1   8   3     2328.96     2413.47     51.76 o 
   0   8   3     1291.42     1303.28     28.90 o 
   1   8   3      103.48      111.84     12.13 o 
   2   8   3     1234.36     1244.62     27.64 o 
   3   8   3     1404.41     1260.66     45.83 o 
   4   8   3      238.95      319.52     21.46 o 
   5   8   3       43.31       37.52     11.77 o 
   6   8   3       27.89       35.27     16.71 o 
   7   8   3       61.69       45.12     18.48 o 
  -9   9   3      217.96      226.20     32.65 o 
  -8   9   3        5.07        5.66     11.74 o 
  -7   9   3      258.36      226.50     19.97 o 
  -6   9   3     1138.30     1258.44     32.95 o 
  -5   9   3     4477.34     4033.00     88.97 o 
  -4   9   3     3283.59     3412.24     60.02 o 
  -3   9   3     1897.88     1775.34     38.76 o 
  -2   9   3     1568.15     1282.11     29.50 o 
  -1   9   3     3775.72     4338.93     83.15 o 
   0   9   3    18359.21    17073.02    239.55 o 
   1   9   3     3752.58     4180.84     67.72 o 
   2   9   3     4329.69     4417.69     65.26 o 
   3   9   3     1354.89     1556.44     36.14 o 
   4   9   3        7.73       -1.22      6.38 o 
   5   9   3     1613.97     1644.80     50.74 o 
   6   9   3       57.44       44.52     12.47 o 
  -9  10   3      278.97      293.53     47.69 o 
  -8  10   3       18.98       32.25     11.04 o 
  -7  10   3     1554.76     1657.55     48.76 o 
  -6  10   3       20.66        9.91      6.20 o 
  -5  10   3      657.63      706.74     36.20 o 
  -4  10   3     2626.71     2458.13     54.07 o 
  -3  10   3      202.78      215.11     18.65 o 
  -2  10   3     5369.56     5301.25    121.40 o 
  -1  10   3      272.08      220.17     13.99 o 
   0  10   3       22.88       18.17      4.00 o 
   1  10   3     2600.13     2605.70     46.65 o 
   2  10   3     3758.47     3713.26     65.31 o 
   3  10   3     1967.64     2125.46     46.74 o 
   4  10   3      640.73      693.33     29.79 o 
   5  10   3        2.31        8.36      8.49 o 
   6  10   3      215.79      215.63     21.79 o 
  -8  11   3        1.64       -2.35     11.07 o 
  -7  11   3        9.78        9.24     10.94 o 
  -6  11   3       14.76       28.47      7.40 o 
  -5  11   3      275.81      268.07     15.58 o 
  -4  11   3      153.25      133.65     13.67 o 
  -3  11   3      407.16      477.98     24.78 o 
  -2  11   3       10.96        9.12      6.70 o 
  -1  11   3       55.75       60.76      8.51 o 
   0  11   3       32.55       52.33      5.46 o 
   1  11   3       25.32       23.38      5.02 o 
   2  11   3      107.02      124.10     10.33 o 
   3  11   3      296.46      339.26     16.62 o 
   4  11   3        0.11       -2.81      7.02 o 
   5  11   3        7.09       11.33      8.43 o 
   6  11   3        5.04       -3.75      8.96 o 
  -8  12   3        9.85       28.38     13.79 o 
  -7  12   3     1442.63     1391.56     55.36 o 
  -6  12   3      113.70      143.93     16.17 o 
  -5  12   3      536.92      506.55     29.83 o 
  -4  12   3     1732.61     1599.73     53.56 o 
  -3  12   3     1812.11     1936.98     48.36 o 
  -2  12   3     8125.16     7729.21    140.10 o 
  -1  12   3      271.53      247.27     20.05 o 
   0  12   3      229.74      248.02     15.64 o 
   1  12   3      661.29      635.26     27.45 o 
   2  12   3      812.36      790.15     23.44 o 
   3  12   3     2562.49     2338.28     50.65 o 
   4  12   3      388.89      547.32     28.31 o 
   5  12   3       22.17       12.66     10.06 o 
   6  12   3        7.76       12.68     10.61 o 
  -8  13   3       14.12        4.99     10.78 o 
  -7  13   3      173.95      149.93     56.13 o 
  -6  13   3     1207.55     1174.40     74.93 o 
  -5  13   3     4318.17     4302.87     90.47 o 
  -4  13   3     1795.19     1693.88     45.84 o 
  -3  13   3      460.59      472.29     23.88 o 
  -2  13   3      966.31      998.28     31.85 o 
  -1  13   3      834.48      822.04     27.92 o 
   0  13   3    10551.54     9973.35    174.68 o 
   1  13   3     1769.32     1705.91     43.53 o 
   2  13   3     3896.55     4194.69     73.35 o 
   3  13   3      248.27      326.06     17.37 o 
   4  13   3       19.62       12.34      7.93 o 
   5  13   3     1520.57     1600.59     51.04 o 
   6  13   3       40.10       39.73     13.05 o 
  -8  14   3       13.33       20.35     12.99 o 
  -7  14   3      925.83      959.36     45.90 o 
  -6  14   3        1.69        3.64      6.74 o 
  -5  14   3      229.55      223.81     17.94 o 
  -4  14   3      517.04      474.90     33.42 o 
  -3  14   3      166.18      152.44     19.56 o 
  -2  14   3     5179.22     5611.29    108.98 o 
  -1  14   3     1692.24     1579.86     42.67 o 
   0  14   3       84.09      112.76     14.34 o 
   1  14   3       28.34       33.42     21.26 o 
   2  14   3      495.54      410.49     28.79 o 
   3  14   3      126.60      177.05     13.78 o 
   4  14   3      152.20      149.43     16.66 o 
   5  14   3        0.20        9.61      9.09 o 
   6  14   3        7.27        7.83     10.70 o 
  -8  15   3        1.37       -1.10     18.50 o 
  -7  15   3        8.97       12.87     34.10 o 
  -6  15   3       18.01       14.80      8.40 o 
  -5  15   3      787.05      828.66     58.18 o 
  -4  15   3       88.67       58.65     13.67 o 
  -3  15   3      281.49      330.51     25.41 o 
  -2  15   3      200.78      240.37     17.73 o 
  -1  15   3       11.12       19.63      6.92 o 
   0  15   3     3148.02     2974.05     66.68 o 
   1  15   3     1265.82     1163.09     35.48 o 
   2  15   3      218.92      294.23     20.01 o 
   3  15   3      290.54      295.34     21.14 o 
   4  15   3      430.22      416.38     32.05 o 
   5  15   3      117.40       93.11     15.02 o 
   6  15   3       13.73       21.31     11.63 o 
  -8  16   3      219.65      278.98     30.70 o 
  -7  16   3     1316.63     1411.29     58.41 o 
  -6  16   3       79.40       73.39     12.72 o 
  -5  16   3       14.55       22.04     10.49 o 
  -4  16   3     1353.76     1304.33     45.83 o 
  -3  16   3     1724.91     1621.04     57.39 o 
  -2  16   3     6413.27     6412.32    123.86 o 
  -1  16   3      283.86      263.16     18.50 o 
   0  16   3     1335.67     1457.02     62.11 o 
   1  16   3     1018.50     1099.52     40.80 o 
   2  16   3     2529.68     2401.27     60.28 o 
   3  16   3     4303.76     4401.36     95.47 o 
   4  16   3      368.84      410.02     50.76 o 
   5  16   3       65.52       72.33     28.89 o 
   6  16   3        0.45        6.10     14.68 o 
  -8  17   3        0.40       -1.65     20.22 o 
  -7  17   3        1.14      -12.17      9.05 o 
  -6  17   3      231.71      204.36     19.18 o 
  -5  17   3     3005.01     3050.89     73.27 o 
  -4  17   3     2338.80     2108.50     55.82 o 
  -3  17   3     1242.58     1451.41     54.91 o 
  -2  17   3      708.92      887.59     32.58 o 
  -1  17   3      364.69      329.01     20.93 o 
   0  17   3     5779.52     5845.19    114.79 o 
   1  17   3      329.51      296.43     19.45 o 
   2  17   3      656.30      716.90     29.55 o 
   3  17   3      149.20      169.39     17.45 o 
   4  17   3      329.07      306.97     30.67 o 
   5  17   3      787.44      807.21     48.67 o 
  -7  18   3        3.86       -6.55     10.40 o 
  -6  18   3       54.78       40.82     11.31 o 
  -5  18   3      420.64      493.03     27.22 o 
  -4  18   3      207.20      182.36     17.60 o 
  -3  18   3       47.60       56.65     15.30 o 
  -2  18   3      142.04      189.13     17.88 o 
  -1  18   3       18.88       32.66     10.85 o 
   0  18   3        0.11        5.81      6.54 o 
   1  18   3        0.12        2.98      6.52 o 
   2  18   3       39.03       42.82     10.22 o 
   3  18   3       34.92       42.28     10.97 o 
   4  18   3        7.85       -4.33     10.30 o 
   5  18   3        0.12        6.90     12.99 o 
  -7  19   3        0.71       -5.76     10.42 o 
  -6  19   3       73.18       49.36     14.17 o 
  -5  19   3     1262.32     1235.48     42.32 o 
  -4  19   3     1214.06     1092.98     62.10 o 
  -3  19   3       38.24       11.67      9.98 o 
  -2  19   3      484.69      539.70     27.04 o 
  -1  19   3      446.17      403.77     23.96 o 
   0  19   3     1484.28     1639.40     47.89 o 
   1  19   3      574.75      495.98     27.08 o 
   2  19   3      392.82      409.12     31.66 o 
   3  19   3       25.01       37.47     10.79 o 
   4  19   3        0.30       -0.90     11.63 o 
   5  19   3      372.34      352.44     35.21 o 
  -7  20   3      862.80      949.28     49.53 o 
  -6  20   3      175.29      159.81     18.49 o 
  -5  20   3      205.12      213.25     22.71 o 
  -4  20   3      934.09     1006.46     37.83 o 
  -3  20   3     2014.76     1927.39     68.62 o 
  -2  20   3     4471.85     4525.03    122.63 o 
  -1  20   3      414.31      400.64     27.92 o 
   0  20   3      192.48      239.41     20.32 o 
   1  20   3      337.23      353.40     22.98 o 
   2  20   3     2992.72     2732.68     78.89 o 
   3  20   3     1269.79     1215.30     43.28 o 
   4  20   3       72.04       82.06     19.12 o 
   5  20   3        0.11       15.08     13.76 o 
  -7  21   3       30.90       27.43     17.32 o 
  -6  21   3      178.53      176.94     19.76 o 
  -5  21   3      733.74      791.90     34.36 o 
  -4  21   3      222.28      174.30     24.25 o 
  -3  21   3      158.60      134.98     20.69 o 
  -2  21   3      298.49      365.55     48.75 o 
  -1  21   3       63.36       49.09     11.43 o 
   0  21   3     2051.65     2073.28     57.65 o 
   1  21   3      979.43      986.06     36.60 o 
   2  21   3      236.91      225.33     22.31 o 
   3  21   3      311.61      249.59     22.22 o 
   4  21   3      212.67      217.74     28.30 o 
  -6  22   3        0.79        1.99      9.63 o 
  -5  22   3       46.36       30.53     16.48 o 
  -4  22   3        9.46       18.60     12.61 o 
  -3  22   3        1.66        7.68     12.57 o 
  -2  22   3       71.61       52.75     19.33 o 
  -1  22   3      158.40      172.48     18.60 o 
   0  22   3       55.47       62.07     12.87 o 
   1  22   3       62.30       36.44     10.72 o 
   2  22   3        0.59        9.11      9.01 o 
   3  22   3        0.52        3.14      8.84 o 
   4  22   3       14.44        6.61     12.66 o 
  -6  23   3      284.07      275.79     39.91 o 
  -5  23   3      996.95     1065.80     42.07 o 
  -4  23   3     1208.52     1087.01     58.18 o 
  -3  23   3      240.65      265.73     29.51 o 
  -2  23   3       23.54       21.22     12.29 o 
  -1  23   3      366.50      406.33     27.38 o 
   0  23   3     2524.96     2460.92     66.74 o 
   1  23   3     1175.78     1055.52     40.33 o 
   2  23   3      223.74      227.27     21.87 o 
   3  23   3        4.57       -6.37      9.39 o 
   4  23   3      179.56      143.56     24.30 o 
  -6  24   3       67.29       74.78     18.49 o 
  -5  24   3        7.45       16.98     21.21 o 
  -4  24   3      912.29      907.99     47.95 o 
  -3  24   3     1671.84     1659.02     67.40 o 
  -2  24   3     2792.31     2670.30     90.62 o 
  -1  24   3      297.16      315.05     25.34 o 
   0  24   3      175.89      191.21     23.71 o 
   1  24   3        4.93       -0.10      8.20 o 
   2  24   3      949.62      922.18     41.86 o 
   3  24   3      913.21      979.31     41.02 o 
  -5  25   3      143.65      109.77     42.18 o 
  -4  25   3      123.65      126.81     23.10 o 
  -3  25   3        7.69       20.29     13.01 o 
  -2  25   3      170.26      163.28     48.75 o 
  -1  25   3       62.33       44.76     19.76 o 
   0  25   3      439.81      441.89     35.93 o 
   1  25   3       99.99      103.19     16.97 o 
   2  25   3       66.35       31.07     11.66 o 
   3  25   3       69.51       53.56     14.52 o 
  -5  26   3       62.95       58.47     18.67 o 
  -4  26   3        6.54        4.07     12.62 o 
  -3  26   3      520.27      501.79     40.46 o 
  -2  26   3      914.82      892.78     49.51 o 
  -1  26   3      344.23      351.00     34.28 o 
   0  26   3        1.11        0.75      9.67 o 
   1  26   3       63.54       70.91     14.76 o 
   2  26   3      109.07       84.69     23.34 o 
   3  26   3      131.31      118.91     31.04 o 
  -4  27   3      596.21      516.25     42.33 o 
  -3  27   3      345.64      294.83     33.74 o 
  -2  27   3       42.41       39.35     16.37 o 
  -1  27   3      448.27      487.33     45.58 o 
   0  27   3     2020.64     1881.40     60.48 o 
   1  27   3      439.46      465.36     39.04 o 
   2  27   3      133.99      129.16     23.00 o 
  -4  28   3      247.97      203.07     29.42 o 
  -3  28   3      431.79      504.70     42.72 o 
  -2  28   3     1504.20     1436.91     66.78 o 
  -1  28   3      129.25      143.21     26.11 o 
   0  28   3       45.81       17.63     16.16 o 
   1  28   3      272.54      304.40     54.78 o 
  -3  29   3       22.76       19.56     15.48 o 
  -2  29   3       38.31       33.82     16.81 o 
  -1  29   3       73.53       73.57     40.90 o 
   0  29   3       37.31       42.21     18.35 o 
  -9   0   4      103.01      172.49     36.54 o 
  -8   0   4      296.87      296.12     26.72 o 
  -7   0   4     3219.80     3214.49     89.78 o 
  -6   0   4      194.81      184.57     18.85 o 
  -5   0   4     4017.42     4177.19    105.70 o 
  -4   0   4      536.44      634.83     26.67 o 
  -3   0   4     1929.13     1905.71     40.17 o 
  -2   0   4    10653.95     9960.40    204.93 o 
  -1   0   4     4650.98     4398.11    104.75 o 
   0   0   4     1222.24      999.46     32.09 o 
   1   0   4        9.83       23.24      6.74 o 
   2   0   4        6.50       17.02     11.41 o 
   3   0   4     3318.18     3389.39    126.91 o 
   4   0   4      318.49      364.04     39.91 o 
   5   0   4      617.05      656.32     56.13 o 
   6   0   4       31.71       24.74     20.18 o 
  -9   1   4      393.97      433.62     35.83 o 
  -8   1   4      163.29      179.60     17.33 o 
  -7   1   4        2.14       -6.13      6.14 o 
  -6   1   4      154.36      171.90     15.28 o 
  -5   1   4      785.59      769.70     22.76 o 
  -4   1   4     2728.28     2549.13     47.20 o 
  -3   1   4      818.99     1012.06     18.01 o 
  -2   1   4     1702.72     1575.09     31.54 o 
  -1   1   4      487.01      571.99     17.02 o 
   0   1   4     1214.53     1012.93     20.93 o 
   1   1   4     1479.53     1620.81     31.90 o 
   2   1   4     3182.23     3084.62     79.78 o 
   3   1   4      382.17      467.51     28.34 o 
   4   1   4        2.59        1.66      8.37 o 
   5   1   4      226.20      172.81     23.18 o 
   6   1   4        2.56        3.23     10.51 o 
  -9   2   4        8.86       23.52     14.76 o 
  -8   2   4      271.43      287.21     18.75 o 
  -7   2   4        7.32        9.01      6.97 o 
  -6   2   4       34.06       40.54      7.44 o 
  -5   2   4      137.89      153.71     11.20 o 
  -4   2   4      154.62      148.83      9.90 o 
  -3   2   4        0.28       13.73     12.21 o 
  -2   2   4     1273.13     1185.42     26.06 o 
  -1   2   4       19.61       31.14      5.51 o 
   0   2   4       22.82       26.22      5.64 o 
   1   2   4      448.23      468.66     13.59 o 
   2   2   4       11.82       17.64     13.19 o 
   3   2   4      135.59      121.79     16.32 o 
   4   2   4       35.12       32.27     11.21 o 
   5   2   4       50.99       62.26     15.32 o 
   6   2   4       73.68       74.54     18.12 o 
  -9   3   4      512.24      534.70     45.65 o 
  -8   3   4        6.63       11.66      7.98 o 
  -7   3   4      572.31      610.76     23.24 o 
  -6   3   4      324.83      330.81     16.78 o 
  -5   3   4     1391.21     1365.60     32.14 o 
  -4   3   4     6977.28     6804.18    105.37 o 
  -3   3   4      439.83      519.15     11.77 o 
  -2   3   4      507.21      441.51     14.74 o 
  -1   3   4     3108.10     3125.45     52.68 o 
   0   3   4    10260.88     9996.98    145.85 o 
   1   3   4     1593.58     1786.09     34.23 o 
   2   3   4     2361.87     2122.72     60.89 o 
   3   3   4        5.36       13.44      8.02 o 
   4   3   4        1.07        3.25     10.13 o 
   5   3   4      534.82      498.13     38.13 o 
   6   3   4        1.46        3.73     18.63 o 
  -9   4   4       18.23       48.66     16.81 o 
  -8   4   4       66.03       59.45     10.98 o 
  -7   4   4     2542.29     2540.45     68.84 o 
  -6   4   4      302.74      329.24     19.59 o 
  -5   4   4     4439.13     4543.48     77.34 o 
  -4   4   4      230.10      271.30     13.79 o 
  -3   4   4     1120.11     1139.50     19.48 o 
  -2   4   4    14705.63    14129.86    201.18 o 
  -1   4   4     6189.60     6742.86    101.78 o 
   0   4   4     7251.70     6958.16    136.75 o 
   1   4   4      345.12      412.89     13.45 o 
   2   4   4     1271.74     1272.81     30.32 o 
   3   4   4     3550.94     3559.71    229.81 o 
   4   4   4      361.74      418.68     29.70 o 
   5   4   4      391.68      301.69     28.89 o 
   6   4   4        9.33        9.37      9.96 o 
  -9   5   4      159.04      152.71     30.67 o 
  -8   5   4       53.26       35.06      9.59 o 
  -7   5   4      809.04      936.36     29.41 o 
  -6   5   4        0.64        1.50      5.24 o 
  -5   5   4      485.58      456.62     27.47 o 
  -4   5   4     4648.35     4896.63     79.96 o 
  -3   5   4      344.41      378.90     14.87 o 
  -2   5   4      199.06      164.19     12.53 o 
  -1   5   4       41.41       29.65      4.57 o 
   0   5   4      126.66      155.67      9.38 o 
   1   5   4        0.72        4.13      3.61 o 
   2   5   4      755.57      725.45     21.76 o 
   3   5   4       28.41        8.13      7.04 o 
   4   5   4        8.43       -5.26     15.74 o 
   5   5   4      249.16      279.91     29.77 o 
   6   5   4       10.20        1.95     10.04 o 
  -9   6   4        0.88        8.25     18.47 o 
  -8   6   4        6.59       10.15     11.37 o 
  -7   6   4     1443.81     1524.84     69.10 o 
  -6   6   4      268.57      286.93     16.23 o 
  -5   6   4      261.35      239.84     22.09 o 
  -4   6   4      630.61      666.86     25.52 o 
  -3   6   4      318.72      312.03     14.02 o 
  -2   6   4     2518.99     2089.08     48.16 o 
  -1   6   4      143.29      221.69     19.74 o 
   0   6   4     3146.85     2757.29     43.72 o 
   1   6   4      221.64      223.79     10.43 o 
   2   6   4        3.23       15.94      5.79 o 
   3   6   4      576.13      563.82     52.87 o 
   4   6   4      246.75      242.76     24.40 o 
   5   6   4      534.64      533.14     30.91 o 
   6   6   4        2.02       -5.31      8.71 o 
  -9   7   4      590.03      586.34     60.68 o 
  -8   7   4       77.41       73.42     17.23 o 
  -7   7   4      759.88      783.48     31.66 o 
  -6   7   4      297.82      322.59     20.71 o 
  -5   7   4     1148.19     1081.17     38.51 o 
  -4   7   4     4245.94     4159.94     84.91 o 
  -3   7   4     1027.44     1121.69     32.67 o 
  -2   7   4     2732.25     2629.03     58.21 o 
  -1   7   4       24.51       26.27      6.65 o 
   0   7   4     5321.16     4949.04     78.76 o 
   1   7   4     2218.09     2404.93     40.63 o 
   2   7   4     4052.15     4089.46     71.56 o 
   3   7   4      488.22      414.96     23.46 o 
   4   7   4       52.76       99.83     16.96 o 
   5   7   4      872.77      840.48     57.66 o 
   6   7   4       76.72       74.95     15.72 o 
  -9   8   4        0.03        2.51     16.82 o 
  -8   8   4        2.41        3.59     10.73 o 
  -7   8   4      600.24      530.64     27.57 o 
  -6   8   4       44.74       63.99     11.09 o 
  -5   8   4      670.64      669.89     26.71 o 
  -4   8   4       59.18       56.69     17.47 o 
  -3   8   4     2148.03     2236.88     52.40 o 
  -2   8   4     5859.96     5903.28    110.31 o 
  -1   8   4     3304.44     3614.22     64.02 o 
   0   8   4      843.44      711.27     24.52 o 
   1   8   4      429.55      446.34     14.46 o 
   2   8   4      158.24      128.93     10.90 o 
   3   8   4     1329.76     1284.10     75.73 o 
   4   8   4      785.09      942.29     49.57 o 
   5   8   4      378.03      317.45     25.62 o 
   6   8   4       11.18        8.21     10.98 o 
  -9   9   4        0.19      -11.28     15.44 o 
  -8   9   4      103.98       83.18     18.28 o 
  -7   9   4        9.01       11.24      8.35 o 
  -6   9   4      190.01      204.54     17.84 o 
  -5   9   4       40.43       34.01      8.98 o 
  -4   9   4       45.76       49.95      9.21 o 
  -3   9   4      849.87      911.23     29.75 o 
  -2   9   4       28.71       21.67      9.18 o 
  -1   9   4      875.15      842.53     31.70 o 
   0   9   4      611.25      719.03     46.37 o 
   1   9   4        6.10        2.68      5.79 o 
   2   9   4       21.47       26.58      6.59 o 
   3   9   4      157.69      165.20     16.45 o 
   4   9   4       27.32       13.48      9.11 o 
   5   9   4      256.87      248.40     23.07 o 
   6   9   4        5.14        8.41     10.86 o 
  -9  10   4        4.68      -17.35     15.57 o 
  -8  10   4      145.02      155.97     32.75 o 
  -7  10   4      407.31      378.65     24.37 o 
  -6  10   4      685.58      710.96     30.25 o 
  -5  10   4     1072.19     1128.79     44.98 o 
  -4  10   4       64.78       78.17     11.05 o 
  -3  10   4       22.16       20.20      7.06 o 
  -2  10   4     4830.81     4204.61     84.86 o 
  -1  10   4     1219.31     1339.65     45.67 o 
   0  10   4     3045.43     2775.28     61.32 o 
   1  10   4      330.23      316.93     17.94 o 
   2  10   4      111.47      104.01     12.63 o 
   3  10   4      565.42      587.22     27.04 o 
   4  10   4      129.21      131.11     16.66 o 
   5  10   4       92.13       95.54     15.61 o 
   6  10   4        1.87       16.66     11.45 o 
  -8  11   4       31.06       28.00     13.50 o 
  -7  11   4      133.73      151.04     17.05 o 
  -6  11   4      761.52      858.14     33.08 o 
  -5  11   4     2489.03     2499.25     61.73 o 
  -4  11   4     4357.00     4584.24     94.23 o 
  -3  11   4     2622.88     2633.90     56.19 o 
  -2  11   4      449.82      429.15     20.99 o 
  -1  11   4       22.51       23.61      8.97 o 
   0  11   4     2380.90     2141.01     54.89 o 
   1  11   4     2210.55     2247.54     52.78 o 
   2  11   4     2150.92     2268.74     56.97 o 
   3  11   4      230.81      160.32     22.46 o 
   4  11   4       20.11       32.46     11.12 o 
   5  11   4      453.73      475.89     30.56 o 
  -8  12   4      258.24      201.97     26.40 o 
  -7  12   4      577.83      594.78     25.22 o 
  -6  12   4       26.54       17.74      7.94 o 
  -5  12   4      163.38      163.17     16.08 o 
  -4  12   4      600.87      667.24     26.33 o 
  -3  12   4      306.04      243.70     17.62 o 
  -2  12   4     2180.34     2268.30     55.01 o 
  -1  12   4       63.93       40.08     14.34 o 
   0  12   4      625.09      620.14     27.95 o 
   1  12   4      185.21      227.80     16.55 o 
   2  12   4      114.75       92.42     12.77 o 
   3  12   4     1152.72     1326.47     55.62 o 
   4  12   4       75.62       70.20     19.72 o 
   5  12   4        6.84       11.85     17.45 o 
  -8  13   4      131.30      114.34     30.21 o 
  -7  13   4        8.34        5.27      8.60 o 
  -6  13   4       38.21       53.76     11.03 o 
  -5  13   4       74.79       45.45     11.04 o 
  -4  13   4      373.53      417.94     26.07 o 
  -3  13   4      238.62      296.81     19.58 o 
  -2  13   4        8.10       -0.23      8.28 o 
  -1  13   4      108.01       87.28     11.49 o 
   0  13   4      216.66      224.24     17.22 o 
   1  13   4      284.50      251.96     17.18 o 
   2  13   4       41.31       49.37     10.07 o 
   3  13   4       68.67      110.25     33.41 o 
   4  13   4       32.19       26.58     13.75 o 
   5  13   4       16.50        7.41     12.95 o 
  -8  14   4       87.78       70.01     18.43 o 
  -7  14   4      710.51      749.45     32.85 o 
  -6  14   4      582.52      574.40     35.62 o 
  -5  14   4      376.32      385.27     23.61 o 
  -4  14   4      339.70      357.88     42.02 o 
  -3  14   4      638.58      553.60     25.29 o 
  -2  14   4     3844.46     3831.83     82.43 o 
  -1  14   4     3978.23     3923.65     83.06 o 
   0  14   4     1983.45     1949.28     66.19 o 
   1  14   4       23.93       21.03      7.43 o 
   2  14   4      306.10      289.34     21.49 o 
   3  14   4      716.14      778.38     65.47 o 
   4  14   4      325.05      397.93     35.92 o 
   5  14   4      141.09      159.40     25.68 o 
  -8  15   4       52.93       77.01     19.05 o 
  -7  15   4      225.08      245.18     26.76 o 
  -6  15   4      239.34      287.96     22.54 o 
  -5  15   4      201.70      241.33     20.75 o 
  -4  15   4     2887.63     3078.66     88.48 o 
  -3  15   4     2162.30     2105.61     55.32 o 
  -2  15   4      580.08      548.02     25.47 o 
  -1  15   4      128.43      116.74     16.62 o 
   0  15   4     2259.95     2106.65     53.71 o 
   1  15   4     2051.84     2033.58     52.33 o 
   2  15   4      809.74      803.21     38.71 o 
   3  15   4      238.57      283.14     30.01 o 
   4  15   4        1.75        4.25     11.59 o 
   5  15   4      221.16      257.54     56.46 o 
  -8  16   4        0.08       -3.53     11.29 o 
  -7  16   4      318.90      348.38     32.19 o 
  -6  16   4       75.53       36.36     10.40 o 
  -5  16   4     1971.38     2115.22     58.13 o 
  -4  16   4        0.11        6.75      8.73 o 
  -3  16   4       26.27       23.08      8.75 o 
  -2  16   4     1664.30     1745.64     49.14 o 
  -1  16   4        0.43        9.93      6.56 o 
   0  16   4      416.28      432.40     23.35 o 
   1  16   4        0.05       12.99      9.14 o 
   2  16   4      121.24      146.46     16.54 o 
   3  16   4      309.61      424.29     35.66 o 
   4  16   4        0.34        2.60     11.57 o 
   5  16   4       53.38       64.16     19.12 o 
  -7  17   4        1.43       15.06     14.24 o 
  -6  17   4      154.00      164.75     29.33 o 
  -5  17   4       19.53       12.44      8.43 o 
  -4  17   4       49.52       47.51     14.97 o 
  -3  17   4      134.34      190.35     46.95 o 
  -2  17   4       64.44       29.61      9.08 o 
  -1  17   4       15.87       13.61      7.71 o 
   0  17   4      228.37      212.94     17.91 o 
   1  17   4      479.42      454.14     33.08 o 
   2  17   4      199.38      194.99     18.87 o 
   3  17   4       42.08       20.34     12.36 o 
   4  17   4       17.64       34.19     14.16 o 
   5  17   4       42.29       47.41     30.28 o 
  -7  18   4      670.80      651.44     34.05 o 
  -6  18   4      514.28      491.45     28.78 o 
  -5  18   4      742.76      858.86     42.49 o 
  -4  18   4      440.25      517.56     35.49 o 
  -3  18   4       18.72       15.97      9.73 o 
  -2  18   4     2655.34     2659.18     67.08 o 
  -1  18   4     2323.97     2298.46     60.11 o 
   0  18   4     1875.57     1936.87     53.33 o 
   1  18   4        8.72       21.47     10.89 o 
   2  18   4       28.91       24.73      9.68 o 
   3  18   4      883.91      938.14     48.89 o 
   4  18   4      916.43     1001.81     55.47 o 
  -7  19   4       78.50       94.36     20.61 o 
  -6  19   4      576.50      508.56     31.05 o 
  -5  19   4      315.05      351.12     25.05 o 
  -4  19   4      803.84      674.98     39.48 o 
  -3  19   4      323.41      389.07     31.66 o 
  -2  19   4       97.84       79.08     13.79 o 
  -1  19   4       61.84       46.50     10.97 o 
   0  19   4      970.96      939.89     35.34 o 
   1  19   4     1284.32     1358.72     54.75 o 
   2  19   4     1207.38     1119.13     58.65 o 
   3  19   4       66.23       34.80     41.49 o 
   4  19   4      163.24      143.78     41.89 o 
  -7  20   4       38.06       33.36     14.44 o 
  -6  20   4      427.56      384.42     29.41 o 
  -5  20   4       55.76       51.31     11.78 o 
  -4  20   4       80.80       62.95     15.60 o 
  -3  20   4      181.78      162.04     23.15 o 
  -2  20   4        7.95       -1.23      7.40 o 
  -1  20   4       40.18       42.30     17.61 o 
   0  20   4       39.75       22.05      9.09 o 
   1  20   4       43.48       30.96     12.99 o 
   2  20   4       30.89       42.96     11.25 o 
   3  20   4       55.12       28.99     13.32 o 
   4  20   4       43.81       14.92     23.28 o 
  -6  21   4       45.73       29.79     11.32 o 
  -5  21   4      272.06      276.29     29.63 o 
  -4  21   4     1158.32     1138.61     53.33 o 
  -3  21   4     2579.14     2777.26     95.05 o 
  -2  21   4      548.05      476.57     38.33 o 
  -1  21   4       11.98       20.82      9.37 o 
   0  21   4      833.86      704.07     31.74 o 
   1  21   4     1828.08     1809.85     67.30 o 
   2  21   4      731.80      640.21     46.24 o 
   3  21   4       83.48       98.23     16.32 o 
  -6  22   4      597.82      615.38     34.64 o 
  -5  22   4      712.09      779.47     61.67 o 
  -4  22   4      274.28      269.53     29.97 o 
  -3  22   4       16.57        6.26     11.43 o 
  -2  22   4     2515.37     2566.00    118.92 o 
  -1  22   4     1329.51     1307.02     45.96 o 
   0  22   4      989.16      915.76     37.23 o 
   1  22   4     1052.77      970.37    101.35 o 
   2  22   4      108.49       88.33     18.41 o 
   3  22   4      820.15      778.51     38.17 o 
  -6  23   4      128.99      105.38     17.47 o 
  -5  23   4      241.47      284.99     31.75 o 
  -4  23   4      151.64      168.39     25.00 o 
  -3  23   4      195.23      189.29     26.35 o 
  -2  23   4        0.19        7.70      9.63 o 
  -1  23   4      156.75      102.64     24.77 o 
   0  23   4      751.69      791.29     37.72 o 
   1  23   4      362.30      344.33     32.30 o 
   2  23   4       92.03       69.52     21.97 o 
   3  23   4        3.47        5.53     10.59 o 
  -5  24   4      143.23      151.22     24.79 o 
  -4  24   4       29.45       31.33     20.81 o 
  -3  24   4        3.57       16.33     12.99 o 
  -2  24   4        1.35       -9.31      8.49 o 
  -1  24   4      224.04      220.30     23.26 o 
   0  24   4      295.63      326.95     26.21 o 
   1  24   4      230.77      262.31     30.07 o 
   2  24   4        0.99       -3.77      9.43 o 
  -5  25   4      201.85      121.53     38.16 o 
  -4  25   4      896.86      840.07     49.74 o 
  -3  25   4      383.25      425.08     66.72 o 
  -2  25   4        2.83       11.53     12.72 o 
  -1  25   4       70.85       61.00     14.94 o 
   0  25   4      142.50      125.07     18.10 o 
   1  25   4      503.53      490.82     39.03 o 
   2  25   4      565.75      586.74     35.37 o 
  -4  26   4       82.40       53.18     21.34 o 
  -3  26   4       53.93       38.83     17.38 o 
  -2  26   4      971.57      984.81     53.61 o 
  -1  26   4      732.43      717.67     57.98 o 
   0  26   4      541.50      516.59     32.89 o 
   1  26   4       11.19       12.01     14.48 o 
  -3  27   4       25.35       25.45     15.77 o 
  -2  27   4       51.19       47.24     18.12 o 
  -1  27   4        4.48       11.66     11.41 o 
   0  27   4       43.46       56.40     14.75 o 
   1  27   4        8.24       18.88     14.80 o 
  -2  28   4      344.33      357.10     49.70 o 
  -1  28   4      146.77      133.29     21.09 o 
  -9   1   5      145.83      156.14     20.58 o 
  -8   1   5      150.54      170.55     16.04 o 
  -7   1   5     1054.44     1115.93     37.12 o 
  -6   1   5       52.24       45.11      7.97 o 
  -5   1   5       90.90       79.91     11.36 o 
  -4   1   5     3987.86     4340.17     73.31 o 
  -3   1   5     1364.38     1243.56     28.42 o 
  -2   1   5     1075.55      940.03     24.46 o 
  -1   1   5      478.17      550.43     18.76 o 
   0   1   5        4.64        2.34      3.79 o 
   1   1   5     1261.61     1439.09     33.13 o 
   2   1   5     1028.89      961.38     55.80 o 
   3   1   5      204.87      213.85     21.93 o 
   4   1   5      124.95      141.36     19.96 o 
   5   1   5      218.03      219.83     26.61 o 
  -9   2   5       68.20       67.85     18.61 o 
  -8   2   5        2.27       15.94      9.50 o 
  -7   2   5       95.84      119.45     14.99 o 
  -6   2   5     1597.50     1582.47     44.86 o 
  -5   2   5     1465.96     1515.34     49.44 o 
  -4   2   5      107.94       83.63      9.42 o 
  -3   2   5      199.81      236.44     21.16 o 
  -2   2   5      830.23      843.06     23.10 o 
  -1   2   5     3545.51     3777.94     57.72 o 
   0   2   5     3899.35     3494.86     54.67 o 
   1   2   5      115.03      182.85     15.51 o 
   2   2   5      146.25      155.22     15.26 o 
   3   2   5      838.64      732.93     62.27 o 
   4   2   5      149.19      179.32     42.05 o 
   5   2   5      417.12      397.19     34.06 o 
  -9   3   5      250.72      277.90     30.04 o 
  -8   3   5       59.41       92.28     14.63 o 
  -7   3   5      889.95      816.73     32.38 o 
  -6   3   5       36.30       26.54      8.72 o 
  -5   3   5       55.02       49.25      9.44 o 
  -4   3   5     1314.10     1260.02     30.15 o 
  -3   3   5      155.18      178.98     12.92 o 
  -2   3   5     2280.85     2209.28     43.56 o 
  -1   3   5     1460.04     1692.02     31.71 o 
   0   3   5        2.49        8.97      4.33 o 
   1   3   5      884.98      890.34     21.82 o 
   2   3   5      133.09      123.09     23.39 o 
   3   3   5        8.42       11.76      7.60 o 
   4   3   5       47.65       53.79     12.04 o 
   5   3   5        0.01        2.99      9.43 o 
  -9   4   5       52.91       26.31     14.60 o 
  -8   4   5       38.91       32.76     10.70 o 
  -7   4   5        8.61       13.18      8.61 o 
  -6   4   5        3.81        1.31      6.68 o 
  -5   4   5      138.81      131.50     13.83 o 
  -4   4   5      109.96       88.57      9.29 o 
  -3   4   5        0.22        9.54     12.32 o 
  -2   4   5     1715.12     1683.97     36.29 o 
  -1   4   5     1009.20     1145.60     33.55 o 
   0   4   5      388.11      309.05     12.59 o 
   1   4   5       81.50       92.59     11.09 o 
   2   4   5        0.49       -2.16      6.00 o 
   3   4   5       69.54       76.84     12.57 o 
   4   4   5        9.36        9.70      8.91 o 
   5   4   5        6.03       -2.15      9.20 o 
  -9   5   5      262.53      258.22     31.40 o 
  -8   5   5      174.29      203.67     20.07 o 
  -7   5   5      367.96      350.32     24.50 o 
  -6   5   5      115.84      135.50     18.91 o 
  -5   5   5        8.38       31.52      8.43 o 
  -4   5   5     2067.98     2263.40     65.97 o 
  -3   5   5     1350.88     1196.59     34.94 o 
  -2   5   5     1751.80     1580.36     35.06 o 
  -1   5   5       63.52       83.25     10.68 o 
   0   5   5        0.47        7.54      6.12 o 
   1   5   5     2091.08     2154.58     44.47 o 
   2   5   5      815.42      800.30     30.18 o 
   3   5   5      338.10      366.59     23.94 o 
   4   5   5      230.20      270.74     22.94 o 
   5   5   5       10.18        9.78     10.41 o 
  -9   6   5       50.48       33.11     15.14 o 
  -8   6   5       70.20       60.32     14.62 o 
  -7   6   5      776.73      858.58     34.20 o 
  -6   6   5     1560.63     1622.15     68.86 o 
  -5   6   5     2366.20     2476.12     60.73 o 
  -4   6   5       10.38       10.74      5.47 o 
  -3   6   5      144.74      188.77     27.61 o 
  -2   6   5     3291.06     3442.10     73.24 o 
  -1   6   5     1282.94     1229.66     35.76 o 
   0   6   5     4476.08     4108.51     79.28 o 
   1   6   5      197.01      223.40     16.71 o 
   2   6   5      443.51      536.82     34.70 o 
   3   6   5      602.86      604.97     28.71 o 
   4   6   5       73.79       83.58     18.53 o 
   5   6   5      156.98      162.81     20.43 o 
  -9   7   5       11.05       12.95     14.28 o 
  -8   7   5       68.76       59.07     13.27 o 
  -7   7   5       15.27        1.39      8.37 o 
  -6   7   5       32.86       18.75     11.27 o 
  -5   7   5        0.64       16.16      7.81 o 
  -4   7   5      464.32      455.95     57.23 o 
  -3   7   5       21.13       27.09      7.87 o 
  -2   7   5        0.76        0.67      5.53 o 
  -1   7   5      479.31      433.77     21.34 o 
   0   7   5       66.05       92.43     11.12 o 
   1   7   5      684.99      729.43     27.93 o 
   2   7   5       46.83       30.71     31.66 o 
   3   7   5       64.81       69.84     16.39 o 
   4   7   5       21.12       21.43     12.61 o 
   5   7   5       85.45       57.35     14.71 o 
  -9   8   5       28.03       37.16     17.08 o 
  -8   8   5       29.10       25.98     10.86 o 
  -7   8   5       76.76       80.60     13.77 o 
  -6   8   5      265.68      289.74     21.20 o 
  -5   8   5      585.08      500.12     26.87 o 
  -4   8   5      187.95      219.78     17.17 o 
  -3   8   5        0.38        3.86      6.61 o 
  -2   8   5      478.11      446.96     33.57 o 
  -1   8   5      610.00      741.84     27.21 o 
   0   8   5      775.58      723.30     26.70 o 
   1   8   5      550.55      559.85     25.37 o 
   2   8   5      360.25      356.20     30.16 o 
   3   8   5      194.99      204.90     41.56 o 
   4   8   5      160.92      200.30     27.13 o 
   5   8   5      276.50      264.53     32.06 o 
  -8   9   5       44.27       48.36     12.57 o 
  -7   9   5     1094.81     1140.57     41.26 o 
  -6   9   5       60.52       87.36     13.49 o 
  -5   9   5       48.53       76.06     11.92 o 
  -4   9   5     4550.65     4842.25     98.77 o 
  -3   9   5     2073.38     1827.82     48.33 o 
  -2   9   5     3712.65     3792.00    120.45 o 
  -1   9   5       37.68       53.74      9.63 o 
   0   9   5       18.02       32.26      8.35 o 
   1   9   5     1823.09     1798.19     49.05 o 
   2   9   5     1734.42     1683.03     62.76 o 
   3   9   5      811.79      895.69     47.66 o 
   4   9   5      146.89      183.04     59.89 o 
   5   9   5       54.34       50.94     17.72 o 
  -8  10   5        9.23        4.82      9.82 o 
  -7  10   5      247.62      317.53     23.75 o 
  -6  10   5      239.24      214.53     19.52 o 
  -5  10   5      803.71      861.49     50.36 o 
  -4  10   5       79.32       80.54     12.25 o 
  -3  10   5       99.68      122.53     19.16 o 
  -2  10   5     1098.02     1213.24     32.73 o 
  -1  10   5      237.32      215.00     16.84 o 
   0  10   5     2058.78     2057.66    175.52 o 
   1  10   5       59.35       45.65     10.11 o 
   2  10   5      136.21      249.83     26.77 o 
   3  10   5      606.63      748.54     45.72 o 
   4  10   5      107.53      138.21     57.65 o 
   5  10   5      305.98      328.26     36.70 o 
  -8  11   5        0.15       -2.29      9.18 o 
  -7  11   5        3.81        8.32      8.86 o 
  -6  11   5       82.48       68.05     12.49 o 
  -5  11   5        3.00        5.75      7.31 o 
  -4  11   5        0.91        5.61      7.33 o 
  -3  11   5      308.00      338.78     39.35 o 
  -2  11   5       36.93       10.93      6.92 o 
  -1  11   5       41.33       33.10     11.13 o 
   0  11   5       32.45       42.90      9.50 o 
   1  11   5      101.41      109.62     25.82 o 
   2  11   5      132.84       94.68     18.39 o 
   3  11   5        0.76       -3.33     13.88 o 
   4  11   5       27.70       24.89     15.02 o 
   5  11   5        0.05       -6.92     20.12 o 
  -8  12   5        8.85       11.97     10.74 o 
  -7  12   5      200.78      148.29     18.09 o 
  -6  12   5      472.99      533.94     29.00 o 
  -5  12   5     1520.53     1450.88     47.75 o 
  -4  12   5      321.31      327.85     21.94 o 
  -3  12   5      210.15      233.97     18.95 o 
  -2  12   5      499.59      491.77     24.56 o 
  -1  12   5      222.87      274.45     24.33 o 
   0  12   5     1149.45     1105.26     36.83 o 
   1  12   5       22.74       19.65      8.79 o 
   2  12   5       99.09      105.45     19.52 o 
   3  12   5      235.42      265.00     35.95 o 
   4  12   5       59.87       37.36     15.72 o 
  -8  13   5       51.73       46.04     13.36 o 
  -7  13   5     1118.57     1122.68     39.87 o 
  -6  13   5       36.71       27.63     10.33 o 
  -5  13   5        1.86        4.94      7.15 o 
  -4  13   5     2370.66     2633.56     65.66 o 
  -3  13   5      632.42      516.11     25.61 o 
  -2  13   5     3115.90     3216.93     73.84 o 
  -1  13   5        1.22        2.77      7.05 o 
   0  13   5      253.79      237.75     18.33 o 
   1  13   5     1024.04     1060.24     37.45 o 
   2  13   5      485.56      538.48     38.64 o 
   3  13   5      165.55      131.53     22.12 o 
   4  13   5       30.51       18.87     13.91 o 
  -8  14   5       13.07       12.45     10.48 o 
  -7  14   5      119.91      163.39     19.30 o 
  -6  14   5      103.35       62.41     12.60 o 
  -5  14   5      181.15      174.42     18.29 o 
  -4  14   5       50.71       44.49     10.22 o 
  -3  14   5        2.43       12.77      7.59 o 
  -2  14   5      250.81      280.97     20.56 o 
  -1  14   5      301.18      298.64     20.63 o 
   0  14   5      586.24      630.66     27.63 o 
   1  14   5       34.92       27.44      9.50 o 
   2  14   5        8.28        8.74     10.78 o 
   3  14   5       70.14       68.56     26.15 o 
   4  14   5        1.62        3.84     13.93 o 
  -8  15   5       12.76       22.57     15.60 o 
  -7  15   5        4.07       -1.01      9.07 o 
  -6  15   5        2.48       -1.81      8.50 o 
  -5  15   5        8.17       24.42     12.49 o 
  -4  15   5        1.90       11.86     10.32 o 
  -3  15   5       65.19       63.95     14.44 o 
  -2  15   5      337.53      280.44     21.35 o 
  -1  15   5        7.21        4.22      7.36 o 
   0  15   5       22.13       18.46      8.58 o 
   1  15   5      355.33      279.86     22.17 o 
   2  15   5      292.44      348.42     33.23 o 
   3  15   5      398.27      371.36     35.56 o 
   4  15   5       17.70       20.14     15.41 o 
  -7  16   5      288.76      267.10     23.78 o 
  -6  16   5      445.39      475.82     28.85 o 
  -5  16   5     1866.48     1919.11     70.70 o 
  -4  16   5      622.56      575.07    113.49 o 
  -3  16   5       32.20       35.19      9.99 o 
  -2  16   5     2332.15     2276.84     73.25 o 
  -1  16   5      820.76      819.44     32.58 o 
   0  16   5     2480.12     2587.19     64.90 o 
   1  16   5      105.38       96.18     17.43 o 
   2  16   5       44.14       64.19     17.29 o 
   3  16   5      233.54      206.00     29.65 o 
   4  16   5      142.94      150.47     26.66 o 
  -7  17   5      293.44      305.20     25.77 o 
  -6  17   5        1.45       -2.26     11.91 o 
  -5  17   5      140.39      126.46     21.25 o 
  -4  17   5      901.40      944.79     46.63 o 
  -3  17   5      267.27      210.72     19.99 o 
  -2  17   5     1029.30     1058.36     45.72 o 
  -1  17   5        0.50        7.59      9.45 o 
   0  17   5        0.38       -5.67      6.86 o 
   1  17   5      187.26      226.36     36.74 o 
   2  17   5      582.86      602.03     32.53 o 
   3  17   5      711.85      760.55     50.44 o 
  -7  18   5        8.89       -0.18      9.18 o 
  -6  18   5       68.81       56.22     13.34 o 
  -5  18   5       51.85       52.69     16.78 o 
  -4  18   5        4.92       11.34     11.44 o 
  -3  18   5        1.02      -11.68      9.45 o 
  -2  18   5       89.73       89.50     14.24 o 
  -1  18   5        5.52       -1.92      7.51 o 
   0  18   5       74.52       90.09     17.56 o 
   1  18   5        2.18       14.26     11.97 o 
   2  18   5        2.37       10.72     10.40 o 
   3  18   5        3.62       15.96     14.74 o 
  -7  19   5      323.46      355.63     28.01 o 
  -6  19   5       10.14        6.65      9.42 o 
  -5  19   5       21.61       11.03     12.16 o 
  -4  19   5      879.97      870.78     46.38 o 
  -3  19   5      897.77      870.55     59.01 o 
  -2  19   5      685.38      616.47     31.76 o 
  -1  19   5        0.94        8.28      8.13 o 
   0  19   5        4.24       15.75     11.17 o 
   1  19   5        6.44        8.97     11.62 o 
   2  19   5      457.44      491.37     39.39 o 
   3  19   5      312.95      316.18     54.85 o 
  -6  20   5       53.05       61.18     22.92 o 
  -5  20   5      338.70      319.70     69.75 o 
  -4  20   5      470.86      401.68     34.61 o 
  -3  20   5       25.17        3.30      8.23 o 
  -2  20   5      917.83      927.03     73.62 o 
  -1  20   5      464.13      493.31     28.73 o 
   0  20   5     1404.33     1332.28     56.80 o 
   1  20   5      394.55      380.93     33.57 o 
   2  20   5       62.76       70.03     17.55 o 
   3  20   5      139.22      119.41     23.99 o 
  -6  21   5       10.53        4.11     12.32 o 
  -5  21   5        3.58        4.12     12.61 o 
  -4  21   5      574.19      484.52     39.45 o 
  -3  21   5      700.21      656.94     34.60 o 
  -2  21   5      834.52      848.13     73.68 o 
  -1  21   5       13.99        7.30      9.04 o 
   0  21   5      212.77      293.52     30.57 o 
   1  21   5      187.58      177.98     36.18 o 
   2  21   5      279.20      329.64     27.39 o 
  -6  22   5       55.39       51.29     18.21 o 
  -5  22   5       92.57       78.27     19.52 o 
  -4  22   5      154.10       92.51     19.45 o 
  -3  22   5       56.38       56.31     14.31 o 
  -2  22   5       41.02       23.22     14.30 o 
  -1  22   5       12.33       10.89      9.92 o 
   0  22   5       17.12       17.32     13.11 o 
   1  22   5        1.02        4.01     11.68 o 
   2  22   5        2.52        8.37     10.58 o 
  -5  23   5       66.29       40.28     16.07 o 
  -4  23   5      246.27      230.22     29.68 o 
  -3  23   5      395.97      426.74     37.29 o 
  -2  23   5      988.26      866.98     38.69 o 
  -1  23   5      129.59      143.17     18.89 o 
   0  23   5       48.82       19.82     24.37 o 
   1  23   5       82.70       71.24     20.09 o 
  -5  24   5      370.29      342.33     91.98 o 
  -4  24   5      164.06      147.41     27.18 o 
  -3  24   5      104.76       89.61     20.48 o 
  -2  24   5      668.26      666.34     36.64 o 
  -1  24   5      269.31      305.00     48.82 o 
   0  24   5      545.64      585.38    100.46 o 
   1  24   5       84.81       67.35     18.96 o 
  -4  25   5      199.46      162.63     26.90 o 
  -3  25   5       67.78       95.88     21.75 o 
  -2  25   5       68.36       37.29     13.29 o 
  -1  25   5       54.91       29.53     14.88 o 
   0  25   5       11.45       31.82     16.70 o 
  -3  26   5        0.10        2.63     14.08 o 
  -2  26   5        0.55       -8.73     10.49 o 
  -1  26   5       95.29       80.14     16.85 o 
  -9   0   6      637.31      513.58     55.87 o 
  -8   0   6        1.55       11.08     17.08 o 
  -7   0   6       10.58       43.07     21.11 o 
  -6   0   6      265.06      224.07     34.70 o 
  -5   0   6      943.28     1067.20     65.70 o 
  -4   0   6     1246.31     1265.48     70.91 o 
  -3   0   6      330.36      270.65     20.47 o 
  -2   0   6      128.44      131.24     25.56 o 
  -1   0   6       47.76       60.48      9.58 o 
   0   0   6      982.73      944.00     31.03 o 
   1   0   6      326.26      378.62     27.57 o 
   2   0   6      338.80      280.56     30.87 o 
   3   0   6        0.91        3.50     14.78 o 
   4   0   6       91.70       92.61     26.32 o 
  -9   1   6      118.59      102.30     21.97 o 
  -8   1   6      291.94      318.19     31.11 o 
  -7   1   6      901.71      934.94     46.62 o 
  -6   1   6        0.26        3.75      8.45 o 
  -5   1   6       65.50       72.83     15.97 o 
  -4   1   6      281.58      310.50     54.88 o 
  -3   1   6        1.47       -5.73      5.56 o 
  -2   1   6     1549.20     1666.22     38.16 o 
  -1   1   6      623.92      525.05     23.13 o 
   0   1   6      124.71      104.67      9.73 o 
   1   1   6       34.67       43.35      8.41 o 
   2   1   6       11.12       11.85      8.44 o 
   3   1   6      237.14      230.12     21.23 o 
   4   1   6        6.51        1.49      9.32 o 
  -9   2   6        3.03       22.23     15.04 o 
  -8   2   6        3.84        2.44     11.92 o 
  -7   2   6        5.11       11.58     16.99 o 
  -6   2   6       20.07       15.03      8.12 o 
  -5   2   6        0.39       -0.59      6.55 o 
  -4   2   6        3.69       -1.53      8.88 o 
  -3   2   6       28.36       33.91      8.25 o 
  -2   2   6      248.51      238.52     14.66 o 
  -1   2   6      227.47      202.13     13.99 o 
   0   2   6        0.61       20.38     10.79 o 
   1   2   6       43.95       57.79     13.42 o 
   2   2   6       60.10       37.01     13.08 o 
   3   2   6        0.52        6.33      9.07 o 
   4   2   6        1.47        5.27      9.25 o 
  -8   3   6      108.65       81.75     14.33 o 
  -7   3   6      489.05      496.63     50.96 o 
  -6   3   6       12.83       16.07      8.22 o 
  -5   3   6      654.24      672.04     27.87 o 
  -4   3   6      246.00      335.06     27.24 o 
  -3   3   6      160.05      120.27     21.94 o 
  -2   3   6     5037.79     5006.98     85.42 o 
  -1   3   6       51.56       52.20     10.81 o 
   0   3   6      136.65      147.04     12.26 o 
   1   3   6      553.52      631.24     35.40 o 
   2   3   6      275.45      204.15     23.82 o 
   3   3   6      569.89      566.60     39.26 o 
   4   3   6       56.68       52.33     32.62 o 
  -8   4   6       60.09       21.05     10.84 o 
  -7   4   6       23.42       46.44     15.92 o 
  -6   4   6      345.85      332.40     55.65 o 
  -5   4   6      686.54      717.02     29.24 o 
  -4   4   6     1851.39     1927.63    129.09 o 
  -3   4   6      611.85      587.98     24.57 o 
  -2   4   6        1.65       13.04      7.10 o 
  -1   4   6      548.48      552.76     21.40 o 
   0   4   6     2385.88     2235.93     47.40 o 
   1   4   6      444.84      504.80     89.54 o 
   2   4   6      219.03      226.55     25.63 o 
   3   4   6        0.13        9.59     11.66 o 
   4   4   6       10.00       -2.55     28.36 o 
  -8   5   6       51.69       79.80     14.51 o 
  -7   5   6      198.46      193.62     19.21 o 
  -6   5   6        6.15       14.23      7.98 o 
  -5   5   6      136.69      139.43     19.46 o 
  -4   5   6        0.51        9.45      7.30 o 
  -3   5   6      187.58      211.50     17.03 o 
  -2   5   6     1898.74     1808.03     40.97 o 
  -1   5   6      215.03      250.45     42.32 o 
   0   5   6      133.44      122.63     14.19 o 
   1   5   6       27.77       35.63     13.13 o 
   2   5   6       56.94       46.23     14.44 o 
   3   5   6      207.50      182.69     25.29 o 
   4   5   6       13.40        1.45     12.55 o 
  -8   6   6       10.13       20.15     10.56 o 
  -7   6   6       17.86       24.28     10.07 o 
  -6   6   6      261.34      299.29     21.96 o 
  -5   6   6      370.68      321.34     28.48 o 
  -4   6   6      402.31      463.22     28.32 o 
  -3   6   6        9.92       -2.02      5.81 o 
  -2   6   6        8.97       18.81      8.56 o 
  -1   6   6      143.82      137.13     20.07 o 
   0   6   6      669.09      679.29     28.16 o 
   1   6   6      126.41      151.90     20.63 o 
   2   6   6       20.57       18.00     11.97 o 
   3   6   6        0.23        3.85     13.82 o 
   4   6   6        4.23       17.07     13.15 o 
  -8   7   6      154.22      176.09     33.65 o 
  -7   7   6     1341.67     1280.06     44.80 o 
  -6   7   6      111.44       98.08     17.35 o 
  -5   7   6       13.47       25.03     11.72 o 
  -4   7   6     1195.65     1420.49     54.53 o 
  -3   7   6      379.33      348.11     21.73 o 
  -2   7   6     3365.16     3450.56     77.14 o 
  -1   7   6      675.20      675.29     27.45 o 
   0   7   6      749.72      792.15     41.08 o 
   1   7   6      120.56      162.82     22.29 o 
   2   7   6      357.34      370.38     33.00 o 
   3   7   6      669.33      657.66     44.49 o 
   4   7   6      192.31      198.21     28.68 o 
  -8   8   6        1.80        8.15     10.49 o 
  -7   8   6       61.84       55.03     12.53 o 
  -6   8   6      319.24      285.61     22.51 o 
  -5   8   6      797.14      808.61     54.68 o 
  -4   8   6     1102.26     1037.07     35.88 o 
  -3   8   6       42.11       44.83     10.41 o 
  -2   8   6      115.38      146.53     15.60 o 
  -1   8   6      444.23      438.75     20.45 o 
   0   8   6      978.58      995.33     35.60 o 
   1   8   6      220.89      261.11     97.76 o 
   2   8   6      140.15      155.36     22.89 o 
   3   8   6        4.14       -2.38     11.20 o 
   4   8   6        9.40        4.42     13.07 o 
  -8   9   6       17.31        5.90     10.02 o 
  -7   9   6       13.97        7.89      9.28 o 
  -6   9   6      201.29      166.40     24.90 o 
  -5   9   6       71.38       76.64     16.86 o 
  -4   9   6       70.08       83.81     14.80 o 
  -3   9   6        9.48        5.84      7.44 o 
  -2   9   6       28.40       34.74     13.92 o 
  -1   9   6        0.00        1.15      6.80 o 
   0   9   6        6.85       13.89     10.29 o 
   1   9   6       11.86       17.29     11.64 o 
   2   9   6        6.19        4.46     10.90 o 
   3   9   6       13.94       -1.19     16.06 o 
   4   9   6       25.92       38.53     16.11 o 
  -8  10   6       77.21       35.06     19.47 o 
  -7  10   6       40.74       32.62     11.36 o 
  -6  10   6      156.45      206.96     20.15 o 
  -5  10   6      626.05      511.84     36.08 o 
  -4  10   6      865.26      946.42     35.21 o 
  -3  10   6      192.15      148.08     16.06 o 
  -2  10   6       25.04       45.86     11.35 o 
  -1  10   6      128.10       92.28     13.26 o 
   0  10   6      496.96      509.08     33.37 o 
   1  10   6      433.41      381.64     32.82 o 
   2  10   6      298.32      391.45     62.47 o 
   3  10   6        0.73        5.96     12.19 o 
  -8  11   6      189.11      223.90     23.37 o 
  -7  11   6      483.47      517.62     42.64 o 
  -6  11   6       82.49       62.45     12.67 o 
  -5  11   6       60.30       73.64     17.03 o 
  -4  11   6      510.53      673.55     29.64 o 
  -3  11   6      250.60      233.72     19.76 o 
  -2  11   6     1510.15     1570.07     96.41 o 
  -1  11   6       69.24       77.61     12.33 o 
   0  11   6      149.63      146.07     20.08 o 
   1  11   6      161.51      197.59     53.89 o 
   2  11   6       84.80       85.05     19.09 o 
   3  11   6      131.11      131.00     23.70 o 
  -8  12   6       15.03       11.60     11.12 o 
  -7  12   6        3.16        0.45      8.84 o 
  -6  12   6       97.61       87.74     14.71 o 
  -5  12   6       54.99       71.12     16.82 o 
  -4  12   6       15.24       15.98     11.30 o 
  -3  12   6       37.29       30.26      9.38 o 
  -2  12   6       36.75       81.04     14.48 o 
  -1  12   6      150.17      122.76     15.35 o 
   0  12   6      378.65      369.50     30.21 o 
   1  12   6      226.94      264.56     22.07 o 
   2  12   6       41.64       46.83     17.05 o 
   3  12   6        8.85       38.92     17.16 o 
  -7  13   6        0.97       21.57     10.49 o 
  -6  13   6        6.72        2.51      8.08 o 
  -5  13   6       16.39       32.76     20.05 o 
  -4  13   6        0.00       -1.18      8.35 o 
  -3  13   6       32.96       48.44     11.84 o 
  -2  13   6        0.36        6.84      7.62 o 
  -1  13   6      326.87      389.89     26.47 o 
   0  13   6       54.00       27.47     12.46 o 
   1  13   6       13.21       19.83      9.76 o 
   2  13   6      250.23      291.62     32.36 o 
   3  13   6       58.28       62.50     18.70 o 
  -7  14   6       22.44       22.15      9.80 o 
  -6  14   6      136.63      184.79     23.45 o 
  -5  14   6       34.08       22.97     14.04 o 
  -4  14   6      511.90      593.17     31.28 o 
  -3  14   6      265.31      258.90     21.87 o 
  -2  14   6        2.58        9.37      8.01 o 
  -1  14   6      209.60      252.86     21.11 o 
   0  14   6      444.91      511.52     35.86 o 
   1  14   6      187.68      184.41     20.56 o 
   2  14   6      112.31       72.80     27.61 o 
   3  14   6      106.37      159.17     27.18 o 
  -7  15   6      385.09      422.14     30.36 o 
  -6  15   6       97.07      102.82     21.65 o 
  -5  15   6      533.98      568.55     40.81 o 
  -4  15   6      202.10      225.57     23.71 o 
  -3  15   6      248.91      250.16     21.96 o 
  -2  15   6     1421.88     1417.07     46.49 o 
  -1  15   6      334.71      402.97     25.69 o 
   0  15   6      214.73      221.10     26.12 o 
   1  15   6      119.85      154.93     18.79 o 
   2  15   6      135.73      119.90     22.96 o 
   3  15   6      349.04      343.02     87.30 o 
  -7  16   6        2.17       -1.52     10.04 o 
  -6  16   6       78.42       39.79     15.61 o 
  -5  16   6       94.67      109.94     21.60 o 
  -4  16   6      242.13      265.27     23.50 o 
  -3  16   6      138.46      129.23     17.16 o 
  -2  16   6        0.72        8.74      8.75 o 
  -1  16   6       21.57       23.44      9.93 o 
   0  16   6       36.30       43.17     23.58 o 
   1  16   6       73.05       97.87     18.44 o 
   2  16   6       52.00       42.47     17.66 o 
  -7  17   6       50.55       28.64     12.33 o 
  -6  17   6      190.65      176.47     26.98 o 
  -5  17   6        3.73        8.42     11.82 o 
  -4  17   6      233.70      260.50     31.08 o 
  -3  17   6      234.37      239.75     22.37 o 
  -2  17   6       86.51      112.76     20.31 o 
  -1  17   6      264.61      267.36     22.85 o 
   0  17   6       42.20       46.33     14.79 o 
   1  17   6        1.18       -2.96      8.63 o 
   2  17   6        1.81       14.31     14.51 o 
  -6  18   6      976.28      984.75     53.21 o 
  -5  18   6      696.63      708.75     46.31 o 
  -4  18   6      371.54      450.77     29.91 o 
  -3  18   6       20.45       16.40      9.97 o 
  -2  18   6       29.05       25.24     10.46 o 
  -1  18   6      144.72      158.85     18.66 o 
   0  18   6      483.73      518.41     40.30 o 
   1  18   6      632.03      651.61     56.71 o 
   2  18   6      472.20      500.07     43.50 o 
  -6  19   6        1.80        2.38     13.04 o 
  -5  19   6       26.38       19.60     13.88 o 
  -4  19   6      917.99      930.49     40.11 o 
  -3  19   6      201.35      194.26     25.25 o 
  -2  19   6      554.51      503.75     30.43 o 
  -1  19   6       60.50       70.49     14.34 o 
   0  19   6       51.75       18.04     12.84 o 
   1  19   6      307.53      311.21     28.16 o 
  -5  20   6        0.08       -4.50     22.66 o 
  -4  20   6        1.56        2.73     12.99 o 
  -3  20   6       55.07       56.91     14.05 o 
  -2  20   6       31.82       27.18     11.23 o 
  -1  20   6        1.75        6.71      9.41 o 
   0  20   6       13.72       12.45     13.86 o 
   1  20   6       86.59       82.44     16.05 o 
  -5  21   6      171.08      164.97     33.61 o 
  -4  21   6      118.01      123.73     23.27 o 
  -3  21   6      108.59      117.28     17.88 o 
  -2  21   6      466.42      420.80     29.55 o 
  -1  21   6      320.03      274.07     30.82 o 
   0  21   6      137.65      111.28     21.97 o 
   1  21   6      156.41      159.27     21.39 o 
  -4  22   6      417.08      473.86     41.22 o 
  -3  22   6      415.91      413.37     37.30 o 
  -2  22   6        1.43       17.73     11.59 o 
  -1  22   6      302.36      279.10     31.78 o 
   0  22   6      685.40      644.07     44.67 o 
  -4  23   6      171.46      149.15     26.02 o 
  -3  23   6       10.24       -7.10     10.43 o 
  -2  23   6       64.20       23.70     12.27 o 
  -1  23   6       21.95       53.07     18.06 o 
  -8   1   7       26.01       23.71     15.14 o 
  -7   1   7       45.08       55.19     16.99 o 
  -6   1   7      159.20      133.69     54.91 o 
  -5   1   7      169.91      166.90     23.11 o 
  -4   1   7      160.27      181.91     22.85 o 
  -3   1   7        0.40       -0.20      8.45 o 
  -2   1   7      183.59      207.52     15.16 o 
  -1   1   7      132.39      143.64     13.32 o 
   0   1   7      448.08      467.43     59.20 o 
   1   1   7        3.79       -0.07     11.31 o 
   2   1   7        6.11       -3.67     13.95 o 
   3   1   7      189.76      185.14     29.52 o 
  -8   2   7       30.23       36.85     20.65 o 
  -7   2   7      353.56      272.92     39.18 o 
  -6   2   7       95.31       49.47     26.22 o 
  -5   2   7       69.23       84.59     17.00 o 
  -4   2   7     1270.62     1272.34     96.11 o 
  -3   2   7      242.16      180.37     21.54 o 
  -2   2   7       46.59       35.22      8.43 o 
  -1   2   7       83.54      106.81     12.34 o 
   0   2   7       15.77       27.39     12.66 o 
   1   2   7      553.25      616.47     60.49 o 
   2   2   7      203.76      172.74     26.99 o 
   3   2   7        1.78       -7.52     12.06 o 
  -8   3   7        0.43       -6.48     11.93 o 
  -7   3   7       16.07       34.11     14.62 o 
  -6   3   7      143.77      133.79     51.32 o 
  -5   3   7      500.56      483.28     35.17 o 
  -4   3   7       10.12        3.30      9.65 o 
  -3   3   7       33.37       26.00      9.00 o 
  -2   3   7      115.41      136.00     19.63 o 
  -1   3   7        6.20       10.21      7.17 o 
   0   3   7      243.26      226.45     20.22 o 
   1   3   7        9.77       12.93     10.15 o 
   2   3   7        7.92        6.59     12.31 o 
   3   3   7       49.68       33.93     15.98 o 
  -8   4   7       60.81       46.82     17.62 o 
  -7   4   7       35.05       36.51     15.16 o 
  -6   4   7        0.48       14.12     10.96 o 
  -5   4   7        1.16       -5.76      8.30 o 
  -4   4   7       39.60       63.25     18.90 o 
  -3   4   7      209.09      148.88     15.80 o 
  -2   4   7        6.38        4.12      7.85 o 
  -1   4   7       31.84       31.13      7.75 o 
   0   4   7        7.99       14.35      9.26 o 
   1   4   7        1.44        5.38     10.67 o 
   2   4   7       11.51        3.61     17.15 o 
   3   4   7        3.81        1.16     12.58 o 
  -8   5   7      176.41      133.00     25.43 o 
  -7   5   7      228.35      273.51     30.78 o 
  -6   5   7      273.36      230.32     39.21 o 
  -5   5   7      416.49      410.34     33.65 o 
  -4   5   7       54.49       55.67     21.57 o 
  -3   5   7       73.70       51.36     14.03 o 
  -2   5   7     2113.62     2188.68     92.41 o 
  -1   5   7      914.27      910.06     26.25 o 
   0   5   7      574.40      670.66     64.84 o 
   1   5   7        2.47        0.13     11.29 o 
   2   5   7       19.19        3.64     12.60 o 
   3   5   7       97.24      104.25     23.12 o 
  -8   6   7        2.71        7.09     14.21 o 
  -7   6   7       61.71       41.45     18.40 o 
  -6   6   7      184.62      144.41     22.44 o 
  -5   6   7       26.49       23.63     12.46 o 
  -4   6   7      800.15      870.98     51.71 o 
  -3   6   7      339.82      306.48     21.70 o 
  -2   6   7      395.41      384.94     24.04 o 
  -1   6   7       63.40       62.36     10.20 o 
   0   6   7       11.17       -2.73     10.92 o 
   1   6   7      654.48      736.09     58.38 o 
   2   6   7      227.35      209.20     35.39 o 
   3   6   7       15.80       24.87     16.51 o 
  -8   7   7        1.63       -0.23     12.17 o 
  -7   7   7       58.79       45.46     12.76 o 
  -6   7   7       39.61       26.54     27.28 o 
  -5   7   7       84.43      101.44     36.77 o 
  -4   7   7      243.74      244.47     43.21 o 
  -3   7   7       14.09       19.57      8.95 o 
  -2   7   7      393.85      408.88     24.54 o 
  -1   7   7       23.55       11.37      7.40 o 
   0   7   7       72.86       74.93     21.57 o 
   1   7   7       44.29       43.46     16.33 o 
   2   7   7       10.76        7.20     13.03 o 
  -7   8   7       35.83       36.97     15.49 o 
  -6   8   7      138.22      146.30     33.51 o 
  -5   8   7        6.01        9.57     11.32 o 
  -4   8   7      192.70      211.86     29.76 o 
  -3   8   7      147.21      142.53     16.50 o 
  -2   8   7      106.38      108.40     29.48 o 
  -1   8   7        0.00        9.23     11.05 o 
   0   8   7       66.42       74.24     36.48 o 
   1   8   7      107.53      113.04     23.81 o 
   2   8   7      138.34      138.84     53.76 o 
  -7   9   7      224.86      236.89     23.01 o 
  -6   9   7      267.88      252.42     29.57 o 
  -5   9   7      371.28      349.75     32.65 o 
  -4   9   7       20.23        8.82      8.75 o 
  -3   9   7        2.66        9.28      8.60 o 
  -2   9   7      429.95      508.41     37.63 o 
  -1   9   7       53.55       89.84     18.79 o 
   0   9   7      353.34      415.99     26.81 o 
   1   9   7        9.01       11.58     12.91 o 
   2   9   7       33.99       27.62     16.29 o 
  -7  10   7       42.01       25.94     20.11 o 
  -6  10   7      189.58      164.53     24.92 o 
  -5  10   7       35.90       62.75     25.79 o 
  -4  10   7      658.70      752.63     49.68 o 
  -3  10   7      109.49      121.25     18.30 o 
  -2  10   7      196.50      165.20     15.98 o 
  -1  10   7       42.68       60.66     16.56 o 
   0  10   7        3.00       -0.43      8.83 o 
   1  10   7      146.88      157.80     24.18 o 
   2  10   7      136.16      111.52     23.62 o 
  -7  11   7        0.22        1.05     12.40 o 
  -6  11   7       37.36       31.18     14.48 o 
  -5  11   7       23.17        8.57     20.09 o 
  -4  11   7        9.48       20.59     10.14 o 
  -3  11   7       21.38       15.63      9.85 o 
  -2  11   7        6.07        0.36      9.03 o 
  -1  11   7       40.51        0.30     10.98 o 
   0  11   7        2.01        9.30      9.49 o 
   1  11   7        4.53       18.60     16.49 o 
   2  11   7        6.45       11.66     14.38 o 
  -7  12   7      154.83      174.07     29.91 o 
  -6  12   7       67.98       61.71     18.88 o 
  -5  12   7       27.35       19.60     12.48 o 
  -4  12   7      507.47      535.68     31.25 o 
  -3  12   7      138.70      120.73     16.75 o 
  -2  12   7      278.24      261.87     22.94 o 
  -1  12   7        4.91       10.66     11.16 o 
   0  12   7      188.64      231.26     22.23 o 
   1  12   7      225.68      200.73     28.01 o 
   2  12   7       44.76       27.92     16.45 o 
  -7  13   7      149.34      226.58     31.02 o 
  -6  13   7      134.27      162.57     25.90 o 
  -5  13   7      359.60      324.99     25.78 o 
  -4  13   7       29.54       22.99     15.94 o 
  -3  13   7        1.56        1.72      9.00 o 
  -2  13   7      574.45      641.64     33.55 o 
  -1  13   7      175.14      163.06     24.29 o 
   0  13   7      228.56      253.79     23.60 o 
   1  13   7      128.50      119.87     22.66 o 
  -6  14   7       18.26       22.44     12.56 o 
  -5  14   7       52.93       57.38     16.33 o 
  -4  14   7      329.39      419.96     29.45 o 
  -3  14   7        0.08       -8.15      8.84 o 
  -2  14   7        0.16        6.87     11.40 o 
  -1  14   7       80.81       73.74     17.83 o 
   0  14   7       61.31       48.06     13.63 o 
   1  14   7       21.62       29.65     16.24 o 
  -6  15   7        9.61        5.67     16.34 o 
  -5  15   7       30.80       18.74     15.94 o 
  -4  15   7        3.52       -2.68     10.19 o 
  -3  15   7        4.27        7.39     10.01 o 
  -2  15   7      143.58      149.71     28.03 o 
  -1  15   7       25.83       14.32     12.88 o 
   0  15   7       12.90       -3.25      9.39 o 
   1  15   7        0.23       -9.68     12.51 o 
  -6  16   7       25.39       30.09     30.34 o 
  -5  16   7       56.36       34.72     16.00 o 
  -4  16   7      403.82      445.65     40.07 o 
  -3  16   7      110.04      110.17     16.94 o 
  -2  16   7      243.02      203.30     21.78 o 
  -1  16   7       13.20        1.25     11.64 o 
   0  16   7       90.72       81.62     16.14 o 
   1  16   7       74.48       92.87     22.51 o 
  -5  17   7       25.42       22.31     15.81 o 
  -4  17   7       55.31       85.86     16.88 o 
  -3  17   7       59.51       71.91     15.91 o 
  -2  17   7      467.21      509.19     31.68 o 
  -1  17   7      109.64      125.18     25.23 o 
   0  17   7      387.70      313.08     42.28 o 
  -5  18   7        3.39       11.90     13.80 o 
  -4  18   7        0.31        3.09     10.91 o 
  -3  18   7        2.20        9.83     10.87 o 
  -2  18   7        9.38        1.88      9.60 o 
  -1  18   7        0.83       -2.48     12.82 o 
   0  18   7        5.63        3.32     14.02 o 
  -4  19   7       95.38       67.03     15.85 o 
  -3  19   7        6.09       -0.43     19.32 o 
  -2  19   7      112.87      108.99     17.55 o 
  -1  19   7      114.88      122.66     23.48 o 
  -3  20   7      222.47      220.57     37.02 o 
  -2  20   7      214.47      210.63     23.74 o 
  -7   0   8      315.89      298.21     47.23 o 
  -6   0   8       17.16       22.43     19.26 o 
  -5   0   8        0.99       -1.12     14.38 o 
  -4   0   8      214.20      272.95     40.83 o 
  -3   0   8        0.64       -4.62     12.40 o 
  -2   0   8     1192.42     1168.84     70.58 o 
  -1   0   8        0.04       -7.92     15.44 o 
   0   0   8        1.52       14.91     19.06 o 
   1   0   8      143.57      196.30     43.86 o 
  -7   1   8        8.63       25.21     15.04 o 
  -6   1   8      125.78      101.75     20.64 o 
  -5   1   8      151.89      135.16     22.43 o 
  -4   1   8       56.82       30.38     13.90 o 
  -3   1   8        0.01        2.32     10.25 o 
  -2   1   8      173.98      155.44     21.59 o 
  -1   1   8       65.47       62.85     16.97 o 
   0   1   8       58.73       78.55     19.43 o 
   1   1   8        6.21       -1.76     12.96 o 
  -7   2   8        1.12        2.56     12.63 o 
  -6   2   8        0.02        0.51     11.99 o 
  -5   2   8       10.42        3.96      9.98 o 
  -4   2   8        0.94        0.13     10.83 o 
  -3   2   8        1.53        9.76     11.59 o 
  -2   2   8       24.92       29.31     10.84 o 
  -1   2   8       38.50       27.61     13.87 o 
   0   2   8       11.02        7.45     13.44 o 
   1   2   8       11.36       27.01     15.75 o 
  -7   3   8       23.71       36.98     16.79 o 
  -6   3   8       79.32       49.97     17.97 o 
  -5   3   8       57.29       29.04     22.20 o 
  -4   3   8      133.14      145.44     22.41 o 
  -3   3   8       24.05        6.29     11.56 o 
  -2   3   8        0.41        2.98      8.39 o 
  -1   3   8        0.43       14.61     12.31 o 
   0   3   8      210.38      264.01     53.17 o 
   1   3   8       51.48       52.86     18.46 o 
  -7   4   8      180.66      169.60     43.37 o 
  -6   4   8        6.67      -10.92     13.23 o 
  -5   4   8        0.07       -0.27     11.19 o 
  -4   4   8      319.35      339.46     56.60 o 
  -3   4   8       30.97       45.78     32.45 o 
  -2   4   8      596.82      666.52     31.89 o 
  -1   4   8       10.85       30.54     19.85 o 
   0   4   8        3.26       13.10     13.75 o 
   1   4   8       78.07       47.16     19.90 o 
  -7   5   8       28.54       30.06     15.45 o 
  -6   5   8        3.34        6.63     12.51 o 
  -5   5   8        3.52        4.20     11.63 o 
  -4   5   8        0.67       20.04     12.93 o 
  -3   5   8       29.19       22.48     12.44 o 
  -2   5   8       14.77       31.62     11.54 o 
  -1   5   8      101.55      125.53     30.94 o 
   0   5   8      140.73      131.07     24.78 o 
   1   5   8       10.76       12.41     14.99 o 
  -7   6   8       14.76       15.07     14.48 o 
  -6   6   8        4.17       22.78     14.07 o 
  -5   6   8        3.62       32.18     14.11 o 
  -4   6   8      152.08      135.91     22.08 o 
  -3   6   8       63.19       51.90     15.78 o 
  -2   6   8      139.14      122.59     16.92 o 
  -1   6   8        0.23       -3.36     14.64 o 
   0   6   8        0.05        7.18     15.14 o 
   1   6   8       16.41       14.78     16.22 o 
  -6   7   8      314.98      308.69     33.25 o 
  -5   7   8      308.86      330.70     33.37 o 
  -4   7   8      199.03      174.75     24.74 o 
  -3   7   8       10.54        8.64      9.74 o 
  -2   7   8      174.32      192.46     19.87 o 
  -1   7   8      143.14      162.75     25.37 o 
   0   7   8      383.38      426.25     67.94 o 
   1   7   8       40.00       12.47     23.48 o 
  -6   8   8        0.15       14.14     13.83 o 
  -5   8   8       13.72       34.79     15.14 o 
  -4   8   8      340.08      372.02     33.79 o 
  -3   8   8       40.29       34.56     12.18 o 
  -2   8   8      216.04      213.21     21.00 o 
  -1   8   8       20.55        6.91     14.59 o 
   0   8   8        4.70       -2.80     12.27 o 
  -6   9   8        1.51      -11.03     15.57 o 
  -5   9   8        2.54        5.20     12.78 o 
  -4   9   8        4.64        7.98     13.07 o 
  -3   9   8        1.94        5.83      8.89 o 
  -2   9   8        2.50        2.61      8.75 o 
  -1   9   8        3.06        2.54     10.80 o 
   0   9   8        0.01       -3.79     12.54 o 
  -6  10   8        1.87       -9.25     12.17 o 
  -5  10   8       18.22       25.69     14.55 o 
  -4  10   8      185.75      169.58     25.41 o 
  -3  10   8       37.06       33.71     15.05 o 
  -2  10   8       74.95       59.34     28.20 o 
  -1  10   8        0.04      -14.50      9.66 o 
   0  10   8       10.28       15.58     13.79 o 
  -6  11   8       54.97       87.37     21.00 o 
  -5  11   8       65.32       53.86     32.35 o 
  -4  11   8       73.28       69.38     18.62 o 
  -3  11   8       14.64       16.70     10.20 o 
  -2  11   8       87.90      135.77     34.40 o 
  -1  11   8      137.02      119.53     18.76 o 
   0  11   8      201.81      188.87     28.13 o 
  -5  12   8       26.57       15.37     14.06 o 
  -4  12   8       68.03       71.77     17.40 o 
  -3  12   8       22.47       32.92     12.67 o 
  -2  12   8      117.59      114.63     24.03 o 
  -1  12   8        1.34       15.48     14.01 o 
  -5  13   8       12.73       16.36     21.44 o 
  -4  13   8       15.20       21.08     12.72 o 
  -3  13   8        7.83       -4.47     10.19 o 
  -2  13   8        4.19       15.20     15.47 o 
  -1  13   8        0.09       10.31     13.14 o 
  -4  14   8       21.51       23.92     13.31 o 
  -3  14   8       65.00       95.35     17.47 o 
  -2  14   8      116.21      146.71     25.61 o 
  -1  14   8        5.68        0.51     25.16 o 
  -4  15   8       19.33       19.94     15.15 o 
  -3  15   8        2.15       18.29     13.96 o 
  -2  15   8       42.45       67.49     20.29 o 
  -5   1   9        0.44        6.27     13.71 o 
  -4   1   9       42.46       52.19     17.76 o 
  -3   1   9       15.82        8.72     12.62 o 
  -5   2   9       75.46       14.74     14.88 o 
  -4   2   9       54.95       51.39     19.36 o 
  -3   2   9       35.72       42.79     16.22 o 
  -5   3   9        6.65       18.65     14.18 o 
  -4   3   9       54.34       35.68     15.88 o 
  -3   3   9       13.08       31.17     15.25 o 
  -4   4   9        7.15        4.15     13.03 o 
  -3   4   9        0.11       -3.61     12.21 o 
  -4   5   9      194.97      166.98     25.80 o 
  -3   5   9      140.41      121.93     21.81 o 
  -4   6   9       40.17       31.19     16.72 o 
  -3   6   9       33.35       21.70     22.49 o 
                                                 
